# Supplementary material for: Recurrent Selection for Transgene Activity Levels in Maize Results in Proxy Selection for a Native Gene with the Same Promoter
Source: PLoS One. 2016 Feb 19;11(2):e0148587. doi: 10.1371/journal.pone.0148587 (PMC4760676; doi:10.1371/journal.pone.0148587)
Supplement: S1 Table — (XLSX) [file pone.0148587.s001.xlsx]

## Sheet: Plot means
	Fluorecense levels in selected poulations (Table 1 and Figure 3)
	Population	Selected or Unselected	Generation	Mean flourescence (relative units)	N	Standard Deviation
	BS11	Unselected	1	5695.39	1200	4700.07
	BS11	Unselected	2	5572.42	1200	4036.35
	BS11	Unselected	3	5710.91	1200	4496.57
	BS11	Selected	1	5666.76	1200	4264.24
	BS11	Selected	2	6965.11	1200	5125.51
	BS11	Selected	3	6697.7	1200	5186.32
	BS31	Unselected	1	3976.34	1200	2948.73
	BS31	Unselected	2	3448.95	1200	2328.39
	BS31	Unselected	3	3899.86	1200	3031.19
	BS31	Selected	1	4743.81	1200	3724.03
	BS31	Selected	2	5839.21	1200	4811.57
	BS31	Selected	3	5794.56	1200	4114.34
	Mean Fluorescence is the plot mean value used for the ANOVA described in Table 1.
	N represents the number of repeated measures taken on the plot sample:
	16 measurements of each well x 5 repeated measures of each well following rearrangment of the kernels x 30 ears per plot
	Germination Rate (Table 1 and Figure 5)
	Population	Selected or Unselected	Generation	Number of plants germinated out of 25	N	Standard Deviation (based on number of plants)	Germination Rate (proportion)
	BS11	Unselected	1	22	4	2.82843	0.88
	BS11	Unselected	2	23.5	4	1.91485	0.94
	BS11	Unselected	3	23.4	5	1.14018	0.936
	BS11	Selected	1	22.75	4	2.06155	0.94
	BS11	Selected	2	21.25	4	3.59398	0.9
	BS11	Selected	3	22.2	5	2.16795	0.848
	BS31	Unselected	1	23.5	4	1.29099	0.91
	BS31	Unselected	2	22.5	4	0.57735	0.85
	BS31	Unselected	3	21.2	5	1.64317	0.888
	BS31	Selected	1	22.25	4	1.25831	0.89
	BS31	Selected	2	22.25	4	2.75379	0.89
	BS31	Selected	3	22.2	5	1.92354	0.888
	Seed Mass (Table 1 and Figure 6)
	Population	Selected or Unselected	Generation	Mass of 50 kernels (g)	N	Standard Deviation
	BS11	Unselected	1	12.9003	66	3.85059
	BS11	Unselected	2	12.6298	66	2.77111
	BS11	Unselected	3	13.5241	86	3.58253
	BS11	Selected	1	12.379	62	2.97627
	BS11	Selected	2	13.8992	72	2.58694
	BS11	Selected	3	11.2819	98	3.43215
	BS31	Unselected	1	13.0471	62	2.95137
	BS31	Unselected	2	10.5012	70	3.01372
	BS31	Unselected	3	10.3644	114	2.69514
	BS31	Selected	1	13.0554	54	2.54996
	BS31	Selected	2	12.9206	56	1.64503
	BS31	Selected	3	13.1623	90	2.43526
	27 kDa gamma zein, generation 3 only (Table 2)
	Population	Selected or Unselected	GFP	Mean Area	N	Standard Deviation
	BS11	Unselected	A	8.66125e+06	10	1.30803e+06
	BS31	Unselected	A	6.00964e+06	11	2.03987e+06
	BS11	Selected	A	9.10682e+06	10	1.53346e+06
	BS31	Selected	A	8158670	10	876572
	BS11	Unselected	B	7.70065e+06	10	772338
	BS31	Unselected	B	5.86628e+06	10	1.23299e+06
	BS11	Selected	B	9.60305e+06	10	1.3857e+06
	BS31	Selected	B	7.68463e+06	10	1.30451e+06
	Total Nitrogen, generation 3 only (Table 2)
	Population	Selected or Unselected	GFP	Mean Area	N	Standard Deviation
	BS11	Unselected	A	2.4182	5	1.45505
	BS31	Unselected	A	2.2848	5	1.45868
	BS11	Selected	A	1.4568	5	0.103151
	BS31	Selected	A	1.6964	5	0.176795
	BS11	Unselected	B	2.4828	5	1.78734
	BS31	Unselected	B	1.888	5	1.05085
	BS11	Selected	B	1.4444	5	0.0685952
	BS31	Selected	B	1.6782	5	0.221941
