# Supplementary material for: Recurrent Selection for Transgene Activity Levels in Maize Results in Proxy Selection for a Native Gene with the Same Promoter
Source: PLoS One. 2016 Feb 19;11(2):e0148587. doi: 10.1371/journal.pone.0148587 (PMC4760676; doi:10.1371/journal.pone.0148587)
Supplement: S2 Table — See Fig 4 for peak assignments. (XLSX) [file pone.0148587.s002.xlsx]

## Sheet: Zein peak information
HPLC analysis of zeins after three generations of selection
GFP	SelOrRan	GB	Ear	Peak #	Retention Time (min)	Area
B	Selected	BS31	640920		2.65	206790
A	Unselected	BS11	640947		2.65	254957
B	Unselected	BS31	641003		2.65	258011
B	Selected	BS11	640862		2.65	265099
B	Selected	BS31	640879		2.65	277811
B	Selected	BS31	640898		2.7	91473
B	Unselected	BS31	641002		2.7	94661
A	Selected	BS31	640893		2.7	95967
A	Unselected	BS31	640992		2.7	98743
B	Selected	BS11	640845		2.7	106520
B	Selected	BS31	640897		2.7	107467
B	Unselected	BS31	641036		2.7	107590
A	Selected	BS31	640892		2.7	107990
B	Unselected	BS31	641012		2.7	108294
B	Unselected	BS31	640994		2.7	109156
A	Selected	BS11	640842		2.733	96677
A	Selected	BS31	640920		2.733	99661
B	Unselected	BS11	640955		2.733	99812
A	Unselected	BS31	641012		2.733	103328
A	Selected	BS31	640917		2.733	103713
A	Selected	BS31	640898		2.733	104108
A	Unselected	BS11	640932		2.733	104517
A	Selected	BS31	640914		2.733	104798
B	Selected	BS31	640914		2.733	105506
A	Unselected	BS11	640952		2.733	106049
B	Unselected	BS11	640967		2.733	106149
A	Unselected	BS11	640955		2.733	106711
A	Selected	BS11	640854		2.733	107091
B	Selected	BS11	640872		2.733	107491
B	Unselected	BS11	640930		2.733	107623
B	Unselected	BS31	640992		2.733	107749
A	Selected	BS11	640833		2.733	107848
A	Unselected	BS11	640967		2.733	107937
B	Unselected	BS11	640945		2.733	108450
B	Selected	BS11	640852		2.733	108888
B	Selected	BS11	640842		2.733	109364
B	Unselected	BS31	641033		2.733	109577
A	Unselected	BS11	640960		2.733	109678
A	Selected	BS11	640873		2.733	109719
A	Selected	BS31	640879		2.733	109914
B	Selected	BS11	640833		2.733	110241
A	Selected	BS31	640903		2.733	110278
A	Selected	BS31	640897		2.733	110514
A	Unselected	BS11	640929		2.733	110584
B	Selected	BS11	640870		2.733	110669
B	Selected	BS31	640880		2.733	110777
A	Selected	BS11	640870		2.733	110796
A	Unselected	BS31	641036		2.733	111252
B	Selected	BS31	640893		2.733	112103
B	Unselected	BS11	640950		2.733	112257
A	Unselected	BS31	641003		2.733	112364
A	Selected	BS11	640847		2.733	112649
B	Selected	BS11	640873		2.733	112834
A	Selected	BS31	640880		2.733	113122
B	Selected	BS31	640903		2.733	113229
A	Unselected	BS11	640930		2.733	114914
A	Unselected	BS11	640950		2.733	115006
A	Unselected	BS31	641002		2.733	115119
A	Unselected	BS31	641010		2.733	115815
A	Unselected	BS31	641028		2.733	116893
B	Unselected	BS31	641028		2.733	117741
A	Selected	BS11	640872		2.733	118960
B	Unselected	BS31	641025		2.75	217857
A	Unselected	BS11	640945		2.767	117668
B	Unselected	BS11	640932		2.783	209470
B	Unselected	BS11	640960		2.792	229965
B	Selected	BS31	640892		2.793	210027
B	Selected	BS31	640917		2.794	210787
B	Unselected	BS11	640947		2.794	215213
B	Selected	BS11	640854		2.797	222555
B	Unselected	BS11	640929		2.8	209242
A	Unselected	BS31	640994		2.8	215775
A	Unselected	BS31	641025		2.8	230920
A	Unselected	BS31	641033		2.813	242686
B	Selected	BS11	640847		2.815	206045
B	Unselected	BS31	641010		2.817	216670
A	Selected	BS11	640845		2.838	221418
A	Selected	BS11	640862		2.838	226108
B	Unselected	BS11	640952		3.467	71123314
B	Unselected	BS31	641025		3.472	163355308
B	Selected	BS11	640842		3.474	169139077
B	Selected	BS31	640914		3.477	160816751
A	Selected	BS31	640917		3.477	163576673
A	Unselected	BS31	641010		3.477	165258620
B	Selected	BS31	640898		3.478	162730280
B	Selected	BS11	640847		3.479	163922173
A	Unselected	BS11	640945		3.48	155607384
A	Selected	BS11	640842		3.48	156413410
B	Unselected	BS31	641012		3.481	164343855
B	Unselected	BS31	640994		3.481	167494911
B	Selected	BS31	640892		3.484	166068962
B	Unselected	BS31	641036		3.485	169502048
A	Unselected	BS31	641025		3.486	143771490
B	Selected	BS31	640917		3.486	169047194
A	Selected	BS31	640897		3.487	161968659
A	Selected	BS31	640893		3.488	159076524
B	Selected	BS11	640872		3.489	160182756
A	Unselected	BS11	640960		3.492	149214111
A	Unselected	BS11	640932		3.492	156422028
B	Selected	BS11	640870		3.492	165486018
A	Selected	BS11	640870		3.492	168268173
B	Selected	BS31	640903		3.493	162797529
B	Unselected	BS31	641002		3.493	163527084
B	Unselected	BS11	640947		3.493	163862220
B	Selected	BS31	640893		3.493	167658901
A	Unselected	BS31	641003		3.493	167713488
B	Selected	BS11	640845		3.494	162322619
A	Selected	BS31	640920		3.494	164209919
B	Unselected	BS11	640932		3.494	167963514
A	Selected	BS31	640903		3.495	163345151
A	Selected	BS11	640873		3.495	164535381
A	Selected	BS31	640880		3.496	161360165
A	Unselected	BS31	640994		3.496	167583740
B	Unselected	BS11	640930		3.497	159805393
A	Unselected	BS11	640967		3.497	162988814
A	Selected	BS11	640847		3.497	167927775
A	Selected	BS11	640833		3.497	177571256
A	Selected	BS31	640879		3.499	161003082
B	Unselected	BS31	640992		3.499	175959316
A	Unselected	BS11	640952		3.5	154380045
A	Unselected	BS11	640950		3.5	166033779
B	Selected	BS31	640897		3.501	166273273
A	Selected	BS11	640845		3.501	166735817
B	Unselected	BS11	640929		3.502	164330484
A	Unselected	BS31	641002		3.502	167473574
B	Unselected	BS11	640960		3.502	167790572
B	Unselected	BS31	641033		3.503	166389044
A	Unselected	BS11	640929		3.503	171625546
B	Unselected	BS31	641010		3.504	163469366
B	Selected	BS11	640833		3.506	161747412
A	Selected	BS31	640914		3.506	162687140
A	Selected	BS11	640872		3.506	166662038
B	Unselected	BS11	640967		3.508	163711177
A	Selected	BS11	640862		3.509	163566544
B	Unselected	BS11	640945		3.509	164006387
B	Selected	BS11	640854		3.509	164692995
A	Unselected	BS31	641036		3.51	166337461
A	Unselected	BS11	640955		3.511	155122537
A	Unselected	BS11	640930		3.511	166432008
B	Selected	BS11	640852		3.513	161324768
B	Selected	BS31	640880		3.513	174045770
A	Unselected	BS31	641028		3.514	164872619
B	Unselected	BS11	640950		3.515	161904317
A	Selected	BS31	640892		3.516	166059376
B	Unselected	BS11	640952		3.518	89707899
B	Unselected	BS31	641028		3.519	165296935
A	Unselected	BS31	640992		3.52	170874145
B	Unselected	BS11	640955		3.522	165131973
A	Selected	BS11	640854		3.524	157613334
B	Selected	BS11	640862		3.525	174155323
A	Selected	BS31	640898		3.529	159698148
A	Selected	BS11	640852		3.536	181256403
A	Unselected	BS31	641033		3.541	119983637
B	Selected	BS11	640873		3.547	162927663
A	Unselected	BS31	641012		3.557	161828000
A	Unselected	BS11	640947		3.558	171203690
B	Unselected	BS31	641003		3.564	173934710
B	Selected	BS31	640920		3.57	173171535
B	Selected	BS31	640879		3.594	173351266
A	Unselected	BS31	641002		4.769	4979031
B	Unselected	BS31	641002		4.776	5319223
B	Selected	BS31	640917		4.784	5226404
B	Unselected	BS31	640994		4.786	4820130
B	Selected	BS11	640852		4.786	5413456
B	Selected	BS31	640920		4.787	6428660
B	Selected	BS31	640914		4.792	5793064
A	Selected	BS31	640880		4.793	4664336
B	Unselected	BS31	641028		4.793	4941602
B	Unselected	BS31	641025		4.794	5153604
A	Selected	BS31	640898		4.794	5684328
A	Selected	BS11	640852		4.795	6038760
B	Selected	BS31	640880		4.796	5669158
B	Unselected	BS31	641003		4.796	6090147
A	Selected	BS31	640893		4.797	5098166
A	Selected	BS11	640872		4.798	4871715
B	Selected	BS11	640862		4.798	6301165
B	Selected	BS31	640897		4.799	4708723
A	Unselected	BS31	640994		4.799	5116057
B	Unselected	BS31	641033		4.799	5168823
A	Unselected	BS11	640947		4.799	6176161
B	Selected	BS11	640872		4.8	4799131
B	Selected	BS31	640898		4.802	5025819
B	Selected	BS31	640893		4.802	5157624
A	Unselected	BS11	640960		4.804	5118213
B	Selected	BS11	640847		4.804	5450679
A	Selected	BS31	640897		4.805	5190641
B	Selected	BS31	640892		4.806	5050738
B	Unselected	BS11	640947		4.807	4976107
B	Unselected	BS11	640932		4.807	5353767
B	Selected	BS31	640879		4.807	6373613
B	Selected	BS11	640870		4.808	5181800
B	Unselected	BS31	641012		4.808	5252967
B	Selected	BS11	640873		4.808	5275220
A	Unselected	BS31	641025		4.809	4471995
A	Selected	BS31	640892		4.809	4974579
B	Unselected	BS31	641010		4.809	5115509
A	Selected	BS11	640842		4.81	4912340
A	Unselected	BS31	641012		4.81	5261304
A	Selected	BS31	640917		4.81	5293664
A	Unselected	BS31	641003		4.81	5467162
A	Selected	BS11	640847		4.81	5468619
A	Selected	BS11	640862		4.811	4939215
A	Unselected	BS31	641028		4.811	5019680
B	Selected	BS31	640903		4.811	5039499
A	Unselected	BS31	641010		4.813	5231367
B	Unselected	BS11	640955		4.813	5868592
A	Selected	BS31	640879		4.814	4966771
B	Unselected	BS11	640960		4.814	4995019
A	Unselected	BS31	641033		4.815	4103852
B	Unselected	BS31	641036		4.815	4819284
A	Unselected	BS11	640929		4.815	4995394
A	Selected	BS11	640854		4.815	5364487
A	Unselected	BS11	640952		4.816	4932893
B	Unselected	BS11	640929		4.816	5077397
A	Unselected	BS31	640992		4.817	4703404
B	Selected	BS11	640854		4.817	4812609
A	Selected	BS31	640920		4.817	5325389
A	Unselected	BS11	640930		4.818	4675060
A	Unselected	BS11	640932		4.818	4836339
A	Selected	BS11	640870		4.818	4873080
A	Unselected	BS11	640967		4.818	5027973
B	Selected	BS11	640845		4.819	4896363
A	Unselected	BS31	641036		4.819	5131114
A	Selected	BS31	640914		4.819	5806305
B	Unselected	BS11	640930		4.82	4624210
A	Unselected	BS11	640955		4.82	5115124
A	Selected	BS11	640833		4.82	5736869
A	Unselected	BS11	640950		4.821	4976621
B	Unselected	BS11	640950		4.821	5057557
A	Unselected	BS11	640945		4.823	4238657
B	Unselected	BS11	640952		4.823	5219065
B	Selected	BS11	640833		4.824	5021260
A	Selected	BS11	640845		4.824	5536537
A	Selected	BS31	640903		4.828	4719543
B	Selected	BS11	640842		4.828	4852590
A	Selected	BS11	640873		4.83	5288717
B	Unselected	BS11	640945		4.834	5047022
B	Unselected	BS31	640992		4.834	5413854
B	Unselected	BS11	640967		4.842	5847532
B	Unselected	BS31	641002		5.056	1110992
A	Unselected	BS31	641002		5.072	1312856
A	Unselected	BS11	640945		5.345	17952792
B	Selected	BS11	640854		5.416	18069613
A	Unselected	BS31	640994		5.416	18728495
B	Unselected	BS31	641036		5.419	18277832
B	Unselected	BS31	641025		5.42	17576418
A	Unselected	BS11	640955		5.421	17633305
B	Unselected	BS31	640994		5.421	18567293
B	Selected	BS31	640917		5.421	18570688
A	Unselected	BS31	641036		5.421	18718958
B	Unselected	BS11	640947		5.422	17486301
A	Unselected	BS11	640952		5.422	17602510
A	Unselected	BS11	640960		5.422	17944213
A	Unselected	BS31	640992		5.422	18029224
A	Selected	BS11	640870		5.422	18254081
A	Selected	BS31	640893		5.423	16173472
B	Unselected	BS31	641012		5.423	17822933
A	Unselected	BS31	641010		5.423	18608338
A	Selected	BS11	640842		5.424	17425751
A	Unselected	BS31	641002		5.424	17797443
B	Unselected	BS31	641028		5.424	18249975
A	Unselected	BS11	640932		5.425	17967756
B	Selected	BS11	640845		5.426	17710804
A	Selected	BS11	640862		5.426	18152170
B	Unselected	BS11	640960		5.426	18201730
A	Selected	BS11	640872		5.426	18980693
B	Selected	BS31	640892		5.428	17915162
A	Selected	BS11	640854		5.428	17917912
A	Unselected	BS31	641003		5.428	19204049
A	Selected	BS31	640880		5.429	17049792
B	Unselected	BS11	640932		5.429	17585762
B	Selected	BS11	640847		5.429	17788921
B	Selected	BS11	640873		5.429	17835682
A	Selected	BS31	640892		5.429	18772694
A	Unselected	BS31	641028		5.429	19085630
A	Selected	BS11	640833		5.429	22976138
A	Selected	BS31	640897		5.43	15740891
A	Unselected	BS11	640950		5.43	17053549
B	Selected	BS11	640870		5.43	17571242
B	Unselected	BS31	641033		5.43	17752350
A	Unselected	BS11	640929		5.43	18203031
A	Selected	BS31	640879		5.431	16704511
B	Selected	BS11	640842		5.431	17418805
B	Selected	BS31	640893		5.431	17821853
B	Selected	BS31	640898		5.431	18077310
A	Unselected	BS11	640967		5.431	18113702
B	Selected	BS31	640897		5.431	18392791
A	Unselected	BS11	640930		5.432	16478307
A	Selected	BS31	640914		5.432	17970134
A	Selected	BS11	640873		5.432	18479229
A	Selected	BS31	640903		5.433	16631449
B	Unselected	BS31	641010		5.433	17282575
B	Unselected	BS11	640945		5.433	17382978
B	Selected	BS31	640903		5.433	17523357
A	Selected	BS31	640917		5.433	17939318
B	Unselected	BS11	640952		5.433	17969687
A	Selected	BS11	640845		5.433	18141231
B	Selected	BS31	640880		5.434	16850424
B	Unselected	BS31	641002		5.434	17830446
A	Unselected	BS31	641012		5.434	18010732
B	Unselected	BS31	640992		5.435	16475797
B	Unselected	BS11	640930		5.435	17365614
B	Selected	BS31	640914		5.435	17507985
A	Selected	BS11	640847		5.435	19291896
B	Unselected	BS11	640955		5.435	19999312
B	Selected	BS11	640833		5.436	17128252
B	Unselected	BS11	640929		5.436	17152304
B	Unselected	BS11	640950		5.436	17677398
A	Selected	BS31	640920		5.436	17966569
B	Unselected	BS11	640967		5.437	17496748
B	Selected	BS11	640852		5.437	17788089
B	Selected	BS11	640872		5.437	18339917
A	Selected	BS31	640898		5.438	17811526
A	Unselected	BS31	641025		5.44	13499262
A	Unselected	BS31	641033		5.458	12111728
B	Unselected	BS31	641003		5.567	17351339
B	Selected	BS31	640920		5.567	17792323
A	Unselected	BS11	640947		5.569	17478448
B	Selected	BS31	640879		5.57	17352824
B	Selected	BS11	640862		5.571	18031253
A	Selected	BS11	640852		5.576	18728865
A	Unselected	BS11	640945		5.76	1539494
B	Unselected	BS31	641012		5.792	1944189
B	Unselected	BS31	641025		5.797	2022014
B	Selected	BS31	640917		5.802	1938865
A	Unselected	BS31	640994		5.804	1893674
B	Selected	BS11	640854		5.804	1934284
B	Selected	BS31	640897		5.805	1733499
B	Selected	BS11	640847		5.805	1826147
B	Unselected	BS31	640994		5.807	1953857
B	Selected	BS31	640903		5.808	1737823
B	Unselected	BS11	640947		5.809	1584752
A	Unselected	BS11	640955		5.809	1591837
A	Unselected	BS11	640960		5.809	1666980
B	Selected	BS11	640845		5.81	1755875
B	Unselected	BS31	641036		5.81	2168163
B	Selected	BS31	640892		5.811	1974952
A	Unselected	BS11	640952		5.812	1640336
A	Unselected	BS31	641010		5.812	2082498
A	Selected	BS11	640854		5.813	1785706
A	Unselected	BS31	641036		5.814	1766107
A	Selected	BS11	640833		5.814	2583503
A	Unselected	BS31	641028		5.815	1822597
A	Selected	BS11	640847		5.815	2172766
B	Unselected	BS31	641028		5.815	2179996
A	Unselected	BS31	640992		5.815	2320755
A	Selected	BS11	640842		5.816	1625326
A	Selected	BS31	640893		5.816	1666550
A	Selected	BS31	640880		5.816	1735296
B	Selected	BS31	640914		5.816	1936379
B	Selected	BS31	640898		5.817	1800426
B	Unselected	BS31	641033		5.817	1905400
A	Unselected	BS31	641003		5.817	2135154
B	Unselected	BS11	640960		5.818	1746279
A	Selected	BS11	640872		5.818	2166941
A	Unselected	BS11	640967		5.819	1982303
A	Unselected	BS11	640929		5.819	2008576
A	Selected	BS31	640892		5.82	1832891
A	Selected	BS11	640845		5.82	2010510
A	Unselected	BS11	640950		5.821	1781960
A	Selected	BS31	640903		5.821	1787925
B	Selected	BS11	640873		5.821	2165701
A	Selected	BS11	640870		5.821	2325776
A	Unselected	BS31	641002		5.821	2383498
B	Selected	BS11	640842		5.821	2490760
A	Selected	BS11	640862		5.822	1780727
B	Selected	BS11	640833		5.822	1872557
B	Unselected	BS11	640967		5.822	1908776
B	Selected	BS31	640893		5.822	2054422
B	Unselected	BS11	640932		5.822	2063808
B	Unselected	BS11	640930		5.823	1734484
A	Selected	BS31	640897		5.823	2214137
A	Unselected	BS11	640932		5.824	1739074
A	Selected	BS31	640917		5.824	1769683
B	Selected	BS11	640852		5.824	1936552
A	Selected	BS31	640914		5.824	2326558
B	Unselected	BS31	641002		5.825	1972097
B	Unselected	BS11	640945		5.825	2453356
A	Unselected	BS31	641012		5.826	2252219
B	Unselected	BS11	640929		5.827	1750187
A	Selected	BS11	640873		5.827	1941590
A	Selected	BS31	640879		5.828	1782059
B	Selected	BS11	640872		5.828	1840805
B	Unselected	BS11	640952		5.828	1991514
B	Unselected	BS11	640950		5.829	1800119
B	Selected	BS11	640870		5.83	2267576
B	Selected	BS31	640880		5.83	3453276
A	Selected	BS31	640898		5.831	1788582
A	Unselected	BS11	640930		5.831	1806943
B	Unselected	BS11	640955		5.831	2034958
B	Unselected	BS31	641010		5.831	2193799
A	Selected	BS31	640920		5.832	1810032
B	Unselected	BS31	640992		5.837	4066429
A	Unselected	BS31	641025		5.838	1654425
A	Unselected	BS31	641033		5.859	1637567
B	Selected	BS31	640920		5.983	2149935
B	Unselected	BS31	641003		5.988	2167910
B	Selected	BS11	640862		5.992	2129045
B	Selected	BS31	640879		5.993	2199350
A	Unselected	BS11	640947		5.996	1978868
A	Selected	BS11	640852		6.001	2411220
A	Unselected	BS11	640945		7.117	365742
B	Selected	BS31	640917		7.149	148924
B	Unselected	BS31	641036		7.151	153881
B	Selected	BS31	640898		7.152	86023
B	Selected	BS11	640854		7.154	287794
A	Unselected	BS31	640994		7.156	334949
B	Unselected	BS31	640994		7.157	292930
B	Unselected	BS11	640947		7.158	263146
B	Unselected	BS31	641028		7.159	282378
B	Unselected	BS31	641012		7.159	291525
B	Selected	BS31	640892		7.16	316910
B	Unselected	BS31	641033		7.161	312842
B	Unselected	BS31	641025		7.161	324168
A	Unselected	BS11	640955		7.161	349478
B	Unselected	BS31	641010		7.162	252971
B	Selected	BS11	640870		7.162	281330
A	Unselected	BS31	641002		7.162	289453
B	Selected	BS11	640847		7.162	296823
A	Unselected	BS31	640992		7.162	298858
A	Unselected	BS31	641010		7.162	328513
A	Unselected	BS11	640952		7.162	340922
B	Selected	BS11	640845		7.163	295144
B	Selected	BS11	640873		7.163	296187
B	Unselected	BS11	640960		7.163	322802
A	Selected	BS11	640870		7.163	326267
A	Unselected	BS31	641036		7.163	345926
A	Selected	BS11	640842		7.163	347033
A	Unselected	BS11	640960		7.163	363131
B	Selected	BS31	640893		7.164	295554
A	Unselected	BS31	641003		7.164	316823
B	Unselected	BS11	640932		7.164	344986
A	Selected	BS11	640862		7.165	343737
B	Selected	BS31	640914		7.166	136010
B	Selected	BS31	640880		7.166	236450
A	Selected	BS31	640893		7.166	286968
B	Selected	BS11	640842		7.166	299221
A	Selected	BS11	640872		7.166	304179
A	Selected	BS31	640892		7.166	321696
A	Unselected	BS11	640932		7.166	351147
A	Selected	BS31	640880		7.167	296950
B	Selected	BS31	640897		7.167	324684
B	Selected	BS31	640903		7.167	333581
A	Unselected	BS31	641028		7.167	350997
A	Selected	BS11	640854		7.167	359273
A	Selected	BS31	640917		7.168	283683
B	Unselected	BS11	640952		7.168	295743
B	Unselected	BS31	641002		7.168	299209
A	Selected	BS31	640897		7.169	260931
A	Unselected	BS11	640930		7.169	271811
A	Unselected	BS11	640950		7.169	279069
A	Unselected	BS11	640929		7.169	300151
A	Selected	BS11	640833		7.169	370390
A	Selected	BS11	640845		7.17	290381
A	Selected	BS31	640879		7.17	292555
A	Selected	BS31	640914		7.17	301275
B	Unselected	BS11	640945		7.17	312056
B	Unselected	BS11	640930		7.17	333165
A	Unselected	BS11	640967		7.171	245771
B	Unselected	BS11	640955		7.171	253486
A	Selected	BS11	640847		7.171	305546
A	Selected	BS11	640873		7.171	338813
A	Selected	BS31	640903		7.172	267024
B	Selected	BS11	640833		7.172	298921
A	Selected	BS31	640920		7.172	321213
B	Unselected	BS31	640992		7.173	213265
B	Unselected	BS11	640929		7.173	298309
B	Selected	BS11	640852		7.173	304892
A	Unselected	BS31	641012		7.173	308068
A	Selected	BS31	640898		7.173	330489
B	Unselected	BS11	640950		7.174	294139
B	Selected	BS11	640872		7.174	315929
B	Unselected	BS11	640967		7.174	328533
A	Unselected	BS31	641025		7.183	260346
A	Unselected	BS31	641033		7.2	209899
B	Selected	BS31	640920		7.261	307532
B	Unselected	BS31	641003		7.264	308684
B	Selected	BS31	640879		7.266	281895
B	Selected	BS11	640862		7.267	307739
A	Unselected	BS11	640947		7.269	305548
A	Selected	BS11	640852		7.273	345583
B	Unselected	BS31	640992		8.264	380054
A	Unselected	BS31	641033		8.299	133189
B	Selected	BS31	640920		8.364	107294
B	Unselected	BS31	641003		8.378	99713
B	Selected	BS31	640879		8.382	100391
A	Unselected	BS11	640947		8.382	103194
B	Selected	BS11	640862		8.383	105689
A	Selected	BS11	640852		8.384	112069
B	Selected	BS31	640914		12.131	240136
B	Selected	BS31	640920		12.139	307950
B	Unselected	BS31	641033		12.143	147149
B	Unselected	BS31	641012		12.148	232379
B	Selected	BS31	640917		12.151	208867
B	Unselected	BS31	641036		12.153	148018
B	Selected	BS31	640898		12.159	125426
B	Unselected	BS31	641028		12.165	159608
B	Unselected	BS31	641025		12.173	161284
A	Unselected	BS31	641002		12.176	217340
A	Selected	BS11	640872		12.177	212507
B	Unselected	BS11	640932		12.182	185889
B	Selected	BS31	640892		12.183	149740
B	Selected	BS11	640870		12.186	195412
B	Selected	BS31	640880		12.187	147907
B	Selected	BS31	640903		12.187	248224
B	Unselected	BS31	641010		12.188	96461
B	Unselected	BS31	640994		12.191	181596
A	Unselected	BS31	641033		12.191	193621
A	Unselected	BS31	641012		12.193	242106
A	Selected	BS31	640920		12.2	179740
B	Unselected	BS11	640960		12.202	172896
A	Selected	BS31	640914		12.202	182436
B	Unselected	BS31	641003		12.206	182253
B	Unselected	BS31	641002		12.206	232261
B	Selected	BS11	640845		12.206	260439
A	Selected	BS31	640892		12.207	163875
B	Selected	BS31	640897		12.208	271207
B	Unselected	BS11	640967		12.209	159625
B	Selected	BS11	640862		12.209	234920
B	Unselected	BS31	640992		12.209	649707
B	Selected	BS11	640854		12.21	172334
B	Unselected	BS11	640930		12.21	199918
B	Unselected	BS11	640947		12.213	126889
B	Selected	BS31	640879		12.213	272076
A	Unselected	BS31	640992		12.217	124991
B	Selected	BS11	640873		12.217	152655
A	Unselected	BS11	640930		12.217	154556
A	Unselected	BS31	641003		12.219	183702
B	Unselected	BS11	640955		12.222	190238
B	Selected	BS11	640872		12.225	248509
A	Unselected	BS11	640950		12.227	123886
A	Selected	BS31	640898		12.227	200081
A	Unselected	BS31	641025		12.229	138188
B	Selected	BS11	640847		12.23	135020
A	Selected	BS11	640847		12.23	158966
A	Selected	BS11	640845		12.23	200093
B	Selected	BS11	640852		12.23	250941
B	Selected	BS11	640842		12.232	176712
A	Selected	BS31	640880		12.234	182262
A	Selected	BS31	640897		12.235	157775
B	Unselected	BS11	640929		12.236	81957
A	Unselected	BS31	641028		12.236	180774
A	Selected	BS11	640854		12.237	240173
B	Selected	BS31	640893		12.238	161416
A	Selected	BS31	640917		12.238	211418
A	Unselected	BS31	640994		12.241	154846
A	Unselected	BS11	640967		12.247	205368
B	Unselected	BS11	640945		12.251	97111
B	Unselected	BS11	640950		12.251	174625
A	Unselected	BS31	641010		12.251	220897
B	Unselected	BS11	640952		12.254	117861
A	Unselected	BS11	640929		12.254	125527
A	Selected	BS11	640852		12.256	271889
B	Selected	BS11	640833		12.258	110490
A	Selected	BS11	640870		12.26	135254
A	Selected	BS31	640893		12.263	130201
A	Selected	BS11	640833		12.263	150896
A	Unselected	BS11	640932		12.266	184728
A	Unselected	BS11	640947		12.267	170951
A	Selected	BS11	640873		12.268	180263
A	Selected	BS31	640879		12.268	241646
A	Unselected	BS11	640955		12.269	210439
A	Unselected	BS11	640960		12.27	208056
A	Unselected	BS31	641036		12.271	162055
A	Selected	BS31	640903		12.271	199494
A	Selected	BS11	640842		12.292	181840
A	Selected	BS11	640862		12.309	158465
A	Unselected	BS11	640952		12.325	119262
A	Unselected	BS11	640945		12.325	191300
B	Selected	BS31	640898		27.644	263432
B	Selected	BS31	640914		27.654	242335
B	Selected	BS31	640892		27.658	210738
B	Selected	BS31	640917		27.67	185059
B	Unselected	BS31	641028		27.676	272900
A	Selected	BS31	640914		27.686	271992
A	Selected	BS31	640898		27.694	333214
B	Unselected	BS31	640994		27.71	246641
A	Selected	BS31	640893		27.712	210993
B	Selected	BS31	640903		27.716	194918
A	Selected	BS31	640892		27.716	206741
B	Selected	BS31	640880		27.718	201590
A	Unselected	BS11	640947		27.719	284168
A	Selected	BS31	640903		27.722	233875
A	Selected	BS11	640872		27.73	312231
B	Selected	BS31	640893		27.731	216666
B	Unselected	BS31	641002		27.734	177722
B	Unselected	BS11	640947		27.741	252449
A	Unselected	BS31	641002		27.747	170697
A	Unselected	BS11	640950		27.748	205902
A	Selected	BS31	640897		27.751	244047
B	Selected	BS31	640897		27.752	197436
A	Selected	BS31	640880		27.754	261671
A	Selected	BS31	640917		27.757	194545
A	Unselected	BS31	640994		27.757	251807
A	Unselected	BS31	641028		27.76	193550
B	Selected	BS11	640852		27.761	269803
B	Selected	BS11	640854		27.774	192793
B	Selected	BS11	640872		27.778	213512
A	Unselected	BS31	641003		27.782	234269
B	Selected	BS11	640873		27.787	237425
B	Unselected	BS11	640950		27.789	188699
A	Selected	BS11	640852		27.789	264151
A	Unselected	BS31	641036		27.793	136504
B	Selected	BS11	640862		27.793	271237
A	Unselected	BS31	641025		27.794	199670
A	Unselected	BS11	640930		27.796	237623
B	Unselected	BS11	640952		27.797	169322
B	Selected	BS11	640847		27.805	286447
A	Selected	BS11	640833		27.806	274959
A	Selected	BS11	640847		27.807	228388
A	Selected	BS11	640854		27.808	234082
B	Unselected	BS11	640930		27.811	231003
A	Unselected	BS11	640929		27.814	159663
A	Selected	BS11	640862		27.817	218586
A	Selected	BS31	640879		27.821	186742
A	Selected	BS11	640873		27.823	268178
A	Unselected	BS11	640967		27.824	199728
A	Unselected	BS11	640945		27.827	150790
B	Unselected	BS11	640932		27.827	208933
B	Unselected	BS11	640929		27.828	163574
B	Selected	BS11	640833		27.831	245080
A	Unselected	BS11	640932		27.85	193137
A	Selected	BS11	640842		27.852	241915
B	Selected	BS31	640914	1	29.045	6686874
B	Selected	BS31	640898	1	29.093	4470173
B	Selected	BS31	640917	1	29.146	2806106
B	Selected	BS31	640892	1	29.147	4746088
A	Selected	BS31	640898	1	29.156	4779280
A	Selected	BS31	640892	1	29.157	4768720
B	Selected	BS31	640897	1	29.16	5473634
A	Selected	BS31	640914	1	29.174	4982608
A	Selected	BS31	640893	1	29.181	3985151
A	Selected	BS31	640897	1	29.184	4240965
B	Unselected	BS31	641036	1	29.184	5176810
B	Selected	BS31	640920	1	29.201	2848291
B	Selected	BS31	640903	1	29.207	4180281
A	Selected	BS31	640903	1	29.208	4343310
A	Unselected	BS11	640947	1	29.209	3468553
B	Unselected	BS31	641028	1	29.209	4252947
A	Unselected	BS31	641002	1	29.214	4986426
B	Selected	BS31	640893	1	29.216	3878044
A	Unselected	BS31	641036	1	29.217	5107083
A	Selected	BS11	640872	1	29.219	3303418
B	Unselected	BS31	641002	1	29.224	5460577
A	Selected	BS31	640880	1	29.244	3370950
B	Selected	BS31	640880	1	29.244	4423252
B	Selected	BS11	640854	1	29.245	2964986
A	Unselected	BS31	641028	1	29.246	4349996
B	Unselected	BS31	640994	1	29.249	3029530
B	Unselected	BS11	640947	1	29.257	2841263
A	Selected	BS31	640917	1	29.267	3065502
B	Selected	BS11	640852	1	29.269	2837763
B	Selected	BS11	640872	1	29.269	3036479
A	Selected	BS11	640833	1	29.273	3363646
A	Selected	BS11	640854	1	29.281	3122238
B	Selected	BS11	640847	1	29.287	2641347
A	Selected	BS31	640879	1	29.292	2336818
B	Unselected	BS11	640960	1	29.294	2229644
A	Selected	BS11	640852	1	29.301	2900286
A	Unselected	BS31	640994	1	29.304	2768143
A	Unselected	BS11	640932	1	29.309	2608889
B	Unselected	BS11	640932	1	29.31	2566888
A	Unselected	BS31	641010	1	29.314	1261891
B	Selected	BS31	640879	1	29.319	2093017
A	Unselected	BS11	640960	1	29.33	2116882
A	Selected	BS11	640847	1	29.358	1964676
B	Unselected	BS11	640945	1	29.367	1951622
B	Unselected	BS11	640930	1	29.4	2046037
A	Selected	BS11	640862	1	29.4	2383135
A	Selected	BS11	640842	1	29.433	2380838
A	Unselected	BS31	641025	2	29.467	2041310
B	Selected	BS31	640917	2	29.609	6443293
B	Selected	BS31	640898	2	29.62	8759688
B	Selected	BS31	640920	2	29.626	7099647
B	Selected	BS31	640914	2	29.646	6281771
B	Selected	BS11	640870	2	29.651	9103387
A	Selected	BS11	640873	2	29.652	11619236
B	Unselected	BS31	641033	2	29.656	5465339
A	Selected	BS31	640893	2	29.66	8378227
B	Unselected	BS31	641036	2	29.662	3819137
A	Selected	BS31	640897	2	29.662	8451436
B	Selected	BS11	640873	2	29.663	11253459
B	Unselected	BS11	640945	2	29.666	6716187
B	Selected	BS11	640854	2	29.666	9213442
B	Selected	BS31	640892	2	29.667	8322688
B	Unselected	BS31	641010	2	29.67	5321914
B	Unselected	BS31	641012	2	29.671	5869409
A	Selected	BS31	640898	2	29.672	9078013
B	Selected	BS11	640842	2	29.672	10672330
B	Selected	BS11	640862	2	29.672	11249652
A	Unselected	BS11	640947	2	29.674	7136294
B	Unselected	BS31	641028	2	29.675	6332995
A	Selected	BS11	640862	2	29.675	8832756
A	Selected	BS31	640880	2	29.675	8871359
A	Selected	BS11	640870	2	29.678	10375223
A	Selected	BS31	640892	2	29.68	8884468
A	Unselected	BS11	640950	2	29.68	9354805
A	Unselected	BS31	641003	2	29.682	8596294
B	Unselected	BS31	640994	2	29.683	7607774
A	Selected	BS31	640914	2	29.683	8334363
A	Selected	BS11	640872	2	29.683	8476432
A	Unselected	BS11	640930	2	29.684	11255058
A	Selected	BS11	640854	2	29.685	10184265
B	Unselected	BS11	640930	2	29.686	7771440
B	Unselected	BS11	640955	2	29.686	7866624
B	Selected	BS31	640880	2	29.686	8597224
A	Selected	BS11	640845	2	29.686	8923271
B	Unselected	BS11	640960	2	29.689	7317000
B	Unselected	BS31	641025	2	29.691	4468607
A	Unselected	BS11	640960	2	29.692	7239313
A	Selected	BS31	640917	2	29.692	7936454
B	Unselected	BS11	640932	2	29.695	8468116
A	Unselected	BS31	640994	2	29.696	8097104
A	Unselected	BS31	641002	2	29.699	5462478
B	Selected	BS31	640903	2	29.699	6949955
B	Unselected	BS31	640992	2	29.699	6988206
B	Selected	BS11	640852	2	29.699	7616964
B	Selected	BS11	640845	2	29.699	9876539
A	Selected	BS31	640879	2	29.7	6098636
A	Unselected	BS11	640967	2	29.7	9670693
A	Unselected	BS11	640952	2	29.701	8252925
B	Unselected	BS11	640952	2	29.702	7957917
A	Selected	BS11	640842	2	29.702	8205754
B	Selected	BS11	640847	2	29.703	8210657
A	Unselected	BS31	641028	2	29.704	6936690
A	Selected	BS31	640903	2	29.704	7398673
A	Selected	BS31	640920	2	29.708	8155071
B	Selected	BS31	640897	2	29.708	10283565
A	Unselected	BS31	641036	2	29.709	4223454
B	Unselected	BS11	640947	2	29.709	6286473
B	Selected	BS31	640879	2	29.71	6354308
A	Unselected	BS11	640955	2	29.71	7130295
B	Selected	BS31	640893	2	29.712	7754152
A	Unselected	BS11	640932	2	29.712	8547663
B	Unselected	BS31	641002	2	29.714	5391432
A	Unselected	BS31	641010	2	29.714	5791218
A	Selected	BS11	640847	2	29.715	6133103
B	Unselected	BS31	641003	2	29.717	7398010
A	Selected	BS11	640833	2	29.718	10137622
A	Unselected	BS31	641033	2	29.719	4000851
A	Unselected	BS11	640945	2	29.719	8850305
A	Unselected	BS11	640929	2	29.723	9175157
B	Selected	BS11	640872	2	29.727	7955173
A	Unselected	BS31	641012	2	29.728	6954627
A	Selected	BS11	640852	2	29.73	8180544
A	Unselected	BS31	641025	2	29.735	5673562
B	Unselected	BS11	640967	2	29.738	7581484
A	Unselected	BS31	640992	2	29.738	8328406
B	Unselected	BS11	640950	2	29.738	8841301
B	Selected	BS11	640833	2	29.741	10878921
B	Unselected	BS11	640929	2	29.753	8199922
B	Selected	BS11	640870		31.388	885143
B	Selected	BS11	640845		31.533	847934
B	Selected	BS11	640862		31.533	946757
B	Selected	BS31	640917	3	31.602	3615307
B	Selected	BS31	640898	3	31.621	4030274
B	Unselected	BS31	641036	3	31.623	3538710
B	Unselected	BS31	641033	3	31.634	2378167
B	Selected	BS31	640920	3	31.636	2782024
B	Unselected	BS31	641012	3	31.654	2511691
B	Selected	BS11	640870	3	31.658	2725609
B	Selected	BS31	640892	3	31.658	4225000
B	Selected	BS11	640873	3	31.661	4012004
B	Unselected	BS31	641010	3	31.662	2402615
B	Selected	BS31	640914	3	31.668	3290900
A	Selected	BS11	640873	3	31.67	4287221
B	Unselected	BS31	641028	3	31.688	4336531
A	Unselected	BS31	641003	3	31.692	3073964
A	Selected	BS31	640898	3	31.696	4580940
B	Unselected	BS31	640992	3	31.699	1695851
A	Selected	BS31	640893	3	31.7	4265617
B	Selected	BS11	640862	3	31.701	2415712
B	Unselected	BS11	640955	3	31.701	2767913
A	Selected	BS11	640870	3	31.701	3828968
A	Selected	BS31	640892	3	31.703	4449194
B	Selected	BS11	640854	3	31.703	4633259
B	Selected	BS11	640842	3	31.704	3510709
A	Unselected	BS11	640950	3	31.704	3841066
B	Unselected	BS31	641002	3	31.704	3857390
A	Selected	BS11	640872	3	31.704	4740573
A	Unselected	BS11	640947	3	31.706	3273245
B	Selected	BS31	640903	3	31.71	4102277
B	Unselected	BS31	641025	3	31.711	1556642
A	Unselected	BS31	641036	3	31.711	3830963
B	Selected	BS11	640852	3	31.711	3848564
B	Unselected	BS31	640994	3	31.713	3583520
B	Selected	BS31	640879	3	31.714	3580414
A	Unselected	BS31	641028	3	31.715	4723302
A	Selected	BS11	640854	3	31.72	4831579
B	Selected	BS11	640845	3	31.722	2818409
A	Selected	BS11	640845	3	31.722	3453836
B	Unselected	BS11	640932	3	31.722	4587422
A	Unselected	BS11	640930	3	31.723	3644338
B	Selected	BS11	640847	3	31.723	4503813
B	Unselected	BS11	640952	3	31.725	3033485
B	Unselected	BS31	641003	3	31.726	2681702
A	Selected	BS11	640847	3	31.726	3216824
A	Unselected	BS11	640960	3	31.726	3338998
A	Selected	BS31	640897	3	31.726	3509256
B	Selected	BS31	640880	3	31.726	3576575
B	Unselected	BS11	640960	3	31.727	3410052
B	Unselected	BS11	640945	3	31.728	2916747
B	Unselected	BS11	640930	3	31.728	3488699
A	Unselected	BS31	640994	3	31.728	3650814
A	Selected	BS31	640903	3	31.728	4254377
A	Selected	BS31	640880	3	31.729	4472496
A	Selected	BS31	640914	3	31.732	3848978
B	Selected	BS31	640893	3	31.732	3864176
B	Unselected	BS11	640947	3	31.733	3196056
A	Unselected	BS31	641010	3	31.734	2929667
A	Selected	BS31	640879	3	31.735	3585890
A	Selected	BS11	640862	3	31.736	3439312
A	Unselected	BS31	641002	3	31.737	3471782
A	Unselected	BS31	641012	3	31.739	2467331
A	Selected	BS31	640920	3	31.739	2679977
A	Unselected	BS31	641033	3	31.741	1214023
A	Unselected	BS11	640967	3	31.741	3235682
A	Selected	BS11	640842	3	31.742	3707485
A	Selected	BS31	640917	3	31.744	3923280
A	Selected	BS11	640852	3	31.744	4001388
A	Unselected	BS31	641025	3	31.746	2808728
A	Unselected	BS11	640955	3	31.748	2769372
A	Selected	BS11	640833	3	31.751	4644451
A	Unselected	BS31	640992	3	31.753	3022763
B	Selected	BS11	640872	3	31.755	4269887
A	Unselected	BS11	640952	3	31.76	3523547
A	Unselected	BS11	640932	3	31.765	4587312
B	Unselected	BS11	640967	3	31.767	2791132
A	Unselected	BS11	640929	3	31.769	3296209
B	Selected	BS31	640897	3	31.772	4742253
B	Unselected	BS11	640929	3	31.774	3110139
B	Unselected	BS11	640950	3	31.774	3625234
B	Selected	BS11	640833	3	31.798	3800560
A	Unselected	BS11	640945	3	31.802	3433455
B	Unselected	BS11	640932		45.96	337397
B	Unselected	BS11	640960		45.991	140978
B	Selected	BS11	640870		45.996	204253
B	Selected	BS11	640842		46	251110
B	Selected	BS11	640873		46.014	81495
B	Selected	BS31	640879		46.018	113068
B	Unselected	BS11	640955		46.019	176157
B	Selected	BS11	640862		46.025	246718
A	Selected	BS31	640897		46.033	45890
B	Selected	BS11	640854		46.033	81366
A	Unselected	BS11	640960		46.035	145552
A	Unselected	BS31	641003		46.042	93979
A	Unselected	BS11	640932		46.042	294411
A	Unselected	BS11	640952		46.045	71646
A	Unselected	BS11	640930		46.05	73785
A	Selected	BS11	640833		46.05	77936
A	Selected	BS11	640862		46.05	179453
A	Selected	BS31	640879		46.057	99255
B	Selected	BS11	640845		46.063	129354
B	Unselected	BS11	640930		46.067	56202
A	Selected	BS11	640854		46.067	78583
A	Selected	BS11	640842		46.068	214458
A	Unselected	BS11	640955		46.07	162090
A	Selected	BS11	640870		46.098	193386
B	Selected	BS11	640872		46.1	77220
B	Selected	BS31	640897		46.1	86645
B	Selected	BS11	640852		46.1	139655
A	Selected	BS11	640845		46.107	88101
A	Selected	BS11	640872		46.133	138572
B	Selected	BS31	640920	4	46.252	574350
B	Selected	BS31	640914	4	46.255	1592212
B	Selected	BS31	640892	4	46.283	130753
B	Selected	BS31	640898	4	46.315	1048693
B	Unselected	BS11	640932	4	46.325	1275547
B	Selected	BS31	640917	4	46.327	618361
B	Unselected	BS31	641033	4	46.357	891253
B	Selected	BS11	640842	4	46.369	2510968
B	Unselected	BS31	641028	4	46.371	1286347
B	Selected	BS31	640879	4	46.376	1476505
B	Unselected	BS31	641012	4	46.379	1057584
B	Unselected	BS11	640960	4	46.389	988572
B	Selected	BS11	640873	4	46.391	1233238
B	Selected	BS11	640854	4	46.392	1191143
B	Unselected	BS31	640994	4	46.398	2152359
A	Selected	BS31	640897	4	46.399	2462432
B	Unselected	BS31	641036	4	46.4	164294
B	Unselected	BS31	641010	4	46.401	951939
A	Unselected	BS11	640950	4	46.402	1230877
B	Unselected	BS31	640992	4	46.408	1400519
B	Selected	BS11	640870	4	46.408	1641757
A	Unselected	BS11	640967	4	46.409	882082
A	Selected	BS11	640852	4	46.413	3296666
B	Unselected	BS11	640947	4	46.416	1050491
A	Unselected	BS31	641003	4	46.416	2230105
B	Selected	BS11	640862	4	46.416	2277737
A	Selected	BS31	640898	4	46.418	1079105
A	Unselected	BS11	640929	4	46.418	1487382
B	Unselected	BS31	641002	4	46.421	688296
B	Unselected	BS31	641025	4	46.421	862637
A	Selected	BS11	640854	4	46.421	1532164
A	Unselected	BS11	640952	4	46.423	1413487
A	Selected	BS11	640873	4	46.424	877676
A	Selected	BS11	640833	4	46.428	1960991
A	Unselected	BS31	640994	4	46.431	2157174
A	Unselected	BS11	640932	4	46.432	1392767
B	Selected	BS31	640897	4	46.435	2829056
B	Selected	BS11	640852	4	46.435	3361155
A	Unselected	BS31	641028	4	46.437	1271612
B	Unselected	BS11	640930	4	46.438	1197621
A	Unselected	BS11	640947	4	46.44	1200110
A	Unselected	BS31	641025	4	46.441	1673598
B	Unselected	BS11	640955	4	46.442	907751
B	Selected	BS11	640872	4	46.444	1417720
A	Selected	BS11	640862	4	46.446	2444110
B	Unselected	BS11	640929	4	46.447	1172650
A	Unselected	BS11	640960	4	46.45	1070963
A	Selected	BS11	640847	4	46.455	1379714
A	Unselected	BS11	640930	4	46.459	1642825
B	Selected	BS11	640845	4	46.461	423035
A	Unselected	BS31	640992	4	46.462	1636430
A	Selected	BS31	640920	4	46.464	572757
A	Selected	BS31	640880	4	46.464	2221870
A	Selected	BS11	640842	4	46.464	2547590
A	Selected	BS31	640892	4	46.467	286451
A	Selected	BS11	640872	4	46.468	1683308
B	Unselected	BS11	640945	4	46.47	1081541
A	Selected	BS31	640879	4	46.476	946616
B	Unselected	BS11	640967	4	46.476	1036310
B	Selected	BS11	640847	4	46.477	1890343
A	Unselected	BS31	641012	4	46.484	1374120
A	Unselected	BS31	641002	4	46.488	584511
A	Unselected	BS31	641010	4	46.489	1465838
A	Unselected	BS11	640955	4	46.49	863195
B	Selected	BS11	640833	4	46.492	1074870
A	Selected	BS31	640917	4	46.495	1241249
A	Selected	BS31	640893	4	46.496	612191
B	Unselected	BS11	640952	4	46.496	1255664
B	Selected	BS31	640893	4	46.497	877447
A	Selected	BS11	640845	4	46.505	421937
A	Unselected	BS31	641033	4	46.506	786495
A	Selected	BS31	640914	4	46.511	1352201
A	Unselected	BS11	640945	4	46.512	1321009
A	Unselected	BS31	641036	4	46.514	184977
B	Selected	BS31	640880	4	46.517	2605427
B	Unselected	BS11	640950	4	46.52	993610
B	Unselected	BS31	641003	4	46.524	1774687
A	Selected	BS11	640870	4	46.53	2054378
B	Selected	BS31	640914	5	46.681	11181682
B	Selected	BS31	640920	5	46.721	4702307
B	Selected	BS31	640892	5	46.725	9625355
B	Selected	BS31	640898	5	46.745	13247345
B	Selected	BS31	640917	5	46.779	6337097
B	Unselected	BS11	640932	5	46.784	13149531
B	Unselected	BS31	641033	5	46.817	3046233
B	Selected	BS11	640842	5	46.82	10075356
B	Unselected	BS31	641012	5	46.835	3023787
B	Selected	BS31	640879	5	46.837	9506599
B	Selected	BS11	640854	5	46.847	10021841
A	Unselected	BS11	640950	5	46.851	8732480
B	Selected	BS11	640873	5	46.851	9077346
B	Unselected	BS11	640960	5	46.856	7761444
A	Selected	BS11	640852	5	46.856	11623791
B	Unselected	BS11	640947	5	46.857	10108684
A	Unselected	BS11	640967	5	46.858	8876182
B	Unselected	BS31	641028	5	46.859	2399917
B	Selected	BS31	640903	5	46.861	13923349
A	Selected	BS31	640903	5	46.864	14799748
B	Unselected	BS31	640994	5	46.865	3669058
B	Unselected	BS31	640992	5	46.866	2870924
A	Selected	BS31	640898	5	46.87	13339970
B	Selected	BS11	640862	5	46.876	9212302
A	Selected	BS31	640897	5	46.879	8036898
B	Selected	BS11	640852	5	46.879	12047870
A	Unselected	BS11	640947	5	46.882	12740963
B	Unselected	BS31	641010	5	46.885	2312987
B	Selected	BS11	640870	5	46.885	6245042
A	Selected	BS11	640873	5	46.889	8574077
A	Unselected	BS11	640929	5	46.89	5734074
A	Selected	BS11	640854	5	46.89	10629008
A	Unselected	BS31	641003	5	46.891	5814710
A	Unselected	BS11	640952	5	46.891	8115294
A	Selected	BS11	640833	5	46.891	11090414
B	Unselected	BS11	640930	5	46.896	9825208
B	Selected	BS11	640872	5	46.9	11085108
B	Unselected	BS31	641002	5	46.902	557427
B	Selected	BS31	640897	5	46.905	9112213
B	Unselected	BS31	641025	5	46.906	1877738
A	Unselected	BS11	640932	5	46.906	12958337
B	Unselected	BS11	640929	5	46.907	4842380
A	Unselected	BS31	640994	5	46.914	4008215
B	Selected	BS11	640845	5	46.916	8120030
A	Unselected	BS11	640930	5	46.916	9235384
B	Unselected	BS11	640955	5	46.921	5845856
A	Selected	BS31	640892	5	46.921	10467974
A	Selected	BS11	640862	5	46.922	9506109
A	Unselected	BS11	640960	5	46.923	7245561
B	Unselected	BS11	640945	5	46.923	8061482
A	Selected	BS11	640842	5	46.931	11829830
A	Unselected	BS31	641025	5	46.932	3798807
A	Selected	BS11	640847	5	46.935	6110107
A	Unselected	BS31	641028	5	46.936	4646964
A	Unselected	BS31	640992	5	46.939	4164720
A	Selected	BS31	640893	5	46.94	11600305
B	Selected	BS31	640893	5	46.941	11640804
A	Selected	BS31	640920	5	46.942	4076382
B	Unselected	BS11	640967	5	46.943	7755777
B	Selected	BS11	640847	5	46.944	8353383
A	Selected	BS11	640872	5	46.945	12581767
A	Selected	BS31	640879	5	46.948	7967429
A	Selected	BS31	640880	5	46.953	5789009
A	Selected	BS31	640914	5	46.957	13020736
B	Unselected	BS11	640952	5	46.96	6545527
A	Unselected	BS11	640955	5	46.964	6601061
A	Unselected	BS31	641012	5	46.966	1600169
A	Selected	BS31	640917	5	46.967	6965579
B	Selected	BS11	640833	5	46.968	7725822
A	Unselected	BS11	640945	5	46.969	8549773
A	Selected	BS11	640845	5	46.978	7667421
B	Unselected	BS11	640950	5	46.978	8081356
A	Unselected	BS31	641010	5	46.982	2710277
A	Unselected	BS31	641033	5	46.987	1948201
A	Unselected	BS31	641002	5	46.998	934967
A	Selected	BS11	640870	5	47.004	7923794
B	Unselected	BS31	641003	5	47.014	4099650
B	Selected	BS31	640880	5	47.016	6245486
B	Selected	BS31	640879		47.716	811033
B	Selected	BS31	640892	6	48.104	2677125
B	Unselected	BS11	640932	6	48.133	6706543
B	Selected	BS31	640898	6	48.152	4544458
A	Unselected	BS11	640950	6	48.215	3920692
B	Selected	BS11	640873	6	48.216	3987059
B	Selected	BS11	640842	6	48.225	1155062
B	Selected	BS11	640854	6	48.225	4596529
B	Unselected	BS11	640960	6	48.254	3383445
B	Unselected	BS11	640947	6	48.256	1203428
B	Selected	BS31	640903	6	48.262	5353534
A	Unselected	BS11	640967	6	48.264	3672011
B	Selected	BS11	640845	6	48.27	4565128
B	Unselected	BS11	640930	6	48.279	2310064
A	Selected	BS31	640903	6	48.281	7558316
B	Selected	BS11	640872	6	48.285	4677346
B	Selected	BS11	640862	6	48.289	1531664
A	Selected	BS11	640873	6	48.29	4246010
A	Unselected	BS11	640932	6	48.293	7234709
A	Unselected	BS11	640952	6	48.307	2308932
B	Selected	BS31	640879	6	48.308	1508927
B	Unselected	BS11	640929	6	48.312	650135
A	Selected	BS31	640898	6	48.312	5084864
A	Unselected	BS11	640929	6	48.315	607770
A	Selected	BS11	640854	6	48.318	4476431
B	Selected	BS11	640870	6	48.322	735233
A	Unselected	BS11	640960	6	48.332	2995530
B	Unselected	BS11	640955	6	48.336	1293389
B	Unselected	BS11	640967	6	48.341	2826566
A	Selected	BS11	640845	6	48.349	4344939
A	Selected	BS31	640880	6	48.35	1457819
A	Unselected	BS11	640947	6	48.355	1365815
A	Selected	BS31	640893	6	48.357	5650567
A	Unselected	BS11	640930	6	48.361	1117270
B	Selected	BS31	640893	6	48.365	4665270
A	Selected	BS31	640892	6	48.366	2267278
A	Selected	BS11	640872	6	48.367	5880272
A	Selected	BS11	640862	6	48.374	1123281
A	Selected	BS11	640833	6	48.383	3218198
B	Unselected	BS11	640952	6	48.386	1058789
B	Unselected	BS31	641002	6	48.389	1102420
A	Selected	BS11	640842	6	48.39	2313999
B	Unselected	BS11	640950	6	48.395	4980038
A	Unselected	BS11	640955	6	48.406	2043762
B	Selected	BS11	640833	6	48.417	2356549
B	Unselected	BS31	640994	6	48.425	549187
A	Selected	BS31	640879	6	48.429	762502
B	Selected	BS31	640880	6	48.436	780406
B	Selected	BS11	640847	6	48.443	1227244
B	Unselected	BS31	641036	6	48.473	236793
A	Selected	BS11	640870	6	48.475	913873
A	Selected	BS11	640847	6	48.517	974226
A	Unselected	BS31	640994	6	48.533	655958
A	Unselected	BS31	641002	6	48.538	1136758
B	Selected	BS11	640852	6	48.567	60440
A	Unselected	BS31	641036		48.677	171519
B	Unselected	BS11	640932	7	48.914	1905675
B	Unselected	BS31	641012	7	48.934	617226
B	Selected	BS11	640842	7	48.938	2401627
B	Unselected	BS31	640994	7	48.95	2675548
B	Unselected	BS31	641033	7	48.961	793141
B	Selected	BS31	640914	7	48.961	5146138
B	Selected	BS11	640854	7	48.983	1225517
B	Unselected	BS31	640992	7	48.984	1021770
B	Selected	BS11	640873	7	48.989	1009444
B	Selected	BS31	640879	7	49.002	3314369
A	Unselected	BS11	640950	7	49.014	1422748
B	Unselected	BS11	640960	7	49.027	674016
B	Unselected	BS31	641025	7	49.033	1342311
B	Selected	BS11	640862	7	49.033	2128565
B	Selected	BS11	640872	7	49.043	1578379
A	Selected	BS11	640852	7	49.043	3420732
B	Selected	BS11	640852	7	49.043	3771880
A	Unselected	BS31	641003	7	49.046	2383513
B	Selected	BS31	640897	7	49.049	2779484
A	Unselected	BS31	640994	7	49.05	2870733
B	Selected	BS31	640892	7	49.055	5546737
B	Unselected	BS31	641010	7	49.058	944770
B	Selected	BS31	640920	7	49.058	1587471
A	Selected	BS31	640897	7	49.068	2459841
B	Unselected	BS11	640929	7	49.077	871335
A	Selected	BS11	640854	7	49.08	1662491
A	Unselected	BS31	641025	7	49.082	2808848
A	Unselected	BS11	640929	7	49.089	1191760
A	Selected	BS11	640873	7	49.091	819990
B	Selected	BS11	640870	7	49.092	933066
A	Unselected	BS11	640932	7	49.097	1751942
B	Selected	BS31	640898	7	49.1	4111592
A	Unselected	BS31	641012	7	49.101	826130
A	Unselected	BS11	640952	7	49.101	1120944
A	Unselected	BS31	640992	7	49.101	1175981
A	Selected	BS31	640880	7	49.105	2588041
A	Selected	BS11	640847	7	49.11	1145514
A	Selected	BS11	640833	7	49.112	2080102
A	Selected	BS11	640862	7	49.113	2299672
B	Selected	BS31	640917	7	49.114	2661258
B	Selected	BS11	640847	7	49.121	1780771
B	Unselected	BS11	640967	7	49.132	1091413
A	Unselected	BS11	640960	7	49.143	596705
A	Selected	BS11	640842	7	49.146	2845036
B	Unselected	BS11	640952	7	49.153	983989
A	Selected	BS11	640872	7	49.155	1771506
B	Selected	BS11	640833	7	49.156	1349141
B	Unselected	BS31	641028	7	49.158	4505346
B	Unselected	BS31	641003	7	49.189	2152753
B	Unselected	BS11	640950	7	49.193	1102540
A	Unselected	BS31	641033	7	49.196	563823
A	Unselected	BS31	641010	7	49.196	1276570
B	Selected	BS31	640880	7	49.196	2997156
B	Unselected	BS31	641002	7	49.211	2884066
B	Selected	BS31	640903	7	49.224	6891751
A	Unselected	BS11	640930	7	49.233	1165720
A	Unselected	BS11	640955	7	49.241	989336
A	Selected	BS11	640870	7	49.242	1383982
B	Unselected	BS11	640947	7	49.242	4100472
B	Unselected	BS31	641036	7	49.263	2424205
B	Unselected	BS11	640930	7	49.287	3078643
A	Selected	BS31	640898	7	49.3	3979652
A	Selected	BS31	640903	7	49.301	6118616
A	Unselected	BS11	640947	7	49.33	6144243
B	Unselected	BS11	640945	7	49.333	3527255
B	Unselected	BS11	640955	7	49.34	994170
A	Unselected	BS11	640930	7	49.343	1655935
A	Selected	BS31	640892	7	49.343	6050594
A	Unselected	BS31	641028	7	49.345	5315392
A	Selected	BS31	640917	7	49.348	2395770
A	Unselected	BS31	641002	7	49.353	2617266
A	Selected	BS31	640920	7	49.395	1373856
B	Selected	BS31	640893	7	49.402	2862182
A	Selected	BS31	640893	7	49.43	2602623
A	Selected	BS31	640879	7	49.43	3114840
A	Selected	BS31	640914	7	49.432	6912816
A	Unselected	BS31	641036	7	49.434	1673652
A	Unselected	BS11	640945	7	49.44	3469021
B	Selected	BS31	640914		49.798	2792817
B	Selected	BS31	640892		49.905	2802081
B	Selected	BS31	640917		50.003	885214
B	Selected	BS31	640898		50.013	1349194
B	Selected	BS31	640903		50.13	2260455
B	Selected	BS11	640842		50.135	983245
A	Selected	BS31	640903		50.222	2183639
B	Selected	BS31	640897		50.226	1462935
A	Selected	BS31	640898		50.254	1401317
A	Selected	BS31	640897		50.27	1504166
A	Selected	BS31	640892		50.282	2892946
B	Selected	BS11	640845		50.314	637349
A	Selected	BS31	640917		50.325	878420
A	Selected	BS31	640880		50.361	1325921
A	Selected	BS31	640914		50.373	2652795
A	Selected	BS11	640842		50.383	1460086
B	Selected	BS31	640880		50.412	1794388
A	Selected	BS11	640845		50.428	544570
B	Selected	BS31	640914		50.757	2160838
B	Selected	BS31	640892		50.939	1351495
B	Unselected	BS11	640932		51.026	2442693
B	Selected	BS31	640898		51.1	1391150
B	Selected	BS31	640903		51.122	1911631
A	Selected	BS31	640903		51.239	1639548
B	Selected	BS31	640914	8	51.25	8596173
A	Unselected	BS11	640932		51.29	2402467
B	Selected	BS11	640872		51.333	1053286
B	Unselected	BS31	641036	8	51.433	2479752
B	Selected	BS31	640892	8	51.434	6361082
B	Selected	BS31	640920	8	51.443	2325223
B	Selected	BS31	640898	8	51.472	5701868
B	Unselected	BS11	640932	8	51.482	3502004
B	Selected	BS31	640917	8	51.488	4766513
B	Selected	BS11	640842	8	51.505	6769006
B	Unselected	BS31	641028	8	51.517	9533779
B	Unselected	BS31	640994	8	51.526	10285702
B	Selected	BS11	640854	8	51.586	3308557
B	Unselected	BS31	640992	8	51.611	3130357
B	Selected	BS11	640873	8	51.612	2799879
B	Unselected	BS31	641033	8	51.612	2986028
B	Unselected	BS31	641025	8	51.617	3634849
B	Selected	BS11	640862	8	51.618	5523850
B	Unselected	BS31	641002	8	51.621	12819373
B	Selected	BS31	640897	8	51.622	5390590
B	Unselected	BS31	641012	8	51.624	2810929
B	Selected	BS31	640879	8	51.631	5783002
A	Unselected	BS31	641003	8	51.632	6253287
A	Unselected	BS31	641036	8	51.633	2542770
B	Selected	BS11	640872	8	51.634	3246539
B	Unselected	BS11	640960	8	51.638	2307784
A	Unselected	BS11	640950	8	51.638	3219850
B	Selected	BS31	640903	8	51.64	7852727
B	Unselected	BS11	640947	8	51.641	6887947
A	Selected	BS31	640897	8	51.643	5039718
A	Selected	BS11	640852	8	51.648	8728138
B	Selected	BS11	640852	8	51.656	8894088
B	Selected	BS11	640845	8	51.668	2325040
A	Unselected	BS31	640994	8	51.669	10055572
A	Unselected	BS11	640932	8	51.671	3702332
A	Unselected	BS31	641025	8	51.673	6773837
A	Unselected	BS11	640967	8	51.684	2459026
B	Unselected	BS11	640929	8	51.694	2298218
B	Unselected	BS31	641010	8	51.694	2724971
B	Unselected	BS31	641036	8	51.694	5331075
A	Selected	BS31	640898	8	51.714	6513606
B	Selected	BS11	640870	8	51.722	3451875
B	Unselected	BS11	640930	8	51.727	3067689
A	Selected	BS31	640880	8	51.739	6683989
A	Selected	BS11	640854	8	51.743	2617061
A	Selected	BS11	640862	8	51.743	4734275
A	Unselected	BS11	640947	8	51.746	9266227
A	Unselected	BS11	640952	8	51.747	2855206
A	Selected	BS31	640903	8	51.748	7138493
A	Unselected	BS11	640929	8	51.753	2400735
A	Unselected	BS31	640992	8	51.756	3194823
B	Selected	BS11	640847	8	51.756	4446280
A	Selected	BS11	640873	8	51.762	2607130
A	Selected	BS11	640842	8	51.762	6939897
A	Unselected	BS11	640930	8	51.764	3716139
A	Selected	BS31	640917	8	51.765	5147848
B	Selected	BS31	640880	8	51.769	7820988
A	Selected	BS11	640847	8	51.771	3043665
A	Unselected	BS31	641002	8	51.771	11310024
A	Selected	BS11	640845	8	51.774	2264218
A	Unselected	BS31	641028	8	51.776	11550429
B	Unselected	BS11	640945	8	51.784	4641441
B	Unselected	BS11	640952	8	51.787	2905801
B	Unselected	BS31	641003	8	51.794	7187468
A	Selected	BS11	640833	8	51.799	4150247
A	Unselected	BS31	641012	8	51.802	4149069
A	Selected	BS31	640892	8	51.804	8288744
B	Unselected	BS11	640955	8	51.812	1976473
B	Unselected	BS11	640967	8	51.813	1825568
A	Selected	BS31	640914	8	51.813	10754602
A	Selected	BS11	640872	8	51.82	4746228
A	Unselected	BS11	640960	8	51.823	1714880
B	Selected	BS11	640833	8	51.825	3100995
A	Unselected	BS31	641010	8	51.848	4094286
A	Selected	BS31	640920	8	51.85	2200706
B	Unselected	BS11	640950	8	51.851	2819362
B	Selected	BS31	640893	8	51.851	4726496
A	Selected	BS11	640870	8	51.868	4290373
A	Unselected	BS11	640945	8	51.876	5023787
A	Selected	BS31	640893	8	51.878	4723893
A	Selected	BS31	640879	8	51.882	5840554
A	Unselected	BS31	641036	8	51.906	5839631
A	Unselected	BS31	641033	8	51.907	2120916
A	Unselected	BS11	640955	8	51.918	1835884
B	Selected	BS31	640914	9	52.157	7404802
B	Selected	BS31	640892	9	52.252	5831681
B	Selected	BS31	640920	9	52.295	1345616
B	Selected	BS31	640917	9	52.324	3576862
B	Selected	BS31	640898	9	52.398	6715853
B	Unselected	BS31	641033	9	52.407	1107075
B	Unselected	BS11	640932	9	52.448	7669557
B	Unselected	BS31	641012	9	52.476	1063669
B	Selected	BS11	640842	9	52.479	6352498
B	Selected	BS31	640903	9	52.484	9158191
B	Unselected	BS11	640947	9	52.533	6974749
B	Unselected	BS31	641028	9	52.54	1526820
B	Selected	BS11	640854	9	52.548	5245093
B	Selected	BS31	640879	9	52.552	5227116
B	Unselected	BS31	640992	9	52.569	1070791
B	Selected	BS11	640873	9	52.588	4111011
B	Unselected	BS31	640994	9	52.59	3753596
B	Unselected	BS11	640960	9	52.597	3065976
A	Selected	BS31	640903	9	52.601	9985715
B	Selected	BS11	640862	9	52.609	5530907
B	Selected	BS11	640872	9	52.61	5853091
A	Unselected	BS11	640950	9	52.615	4411817
B	Unselected	BS11	640930	9	52.618	2462765
B	Selected	BS31	640897	9	52.628	2324143
A	Unselected	BS31	641003	9	52.63	1891753
A	Unselected	BS11	640947	9	52.638	8893034
A	Selected	BS31	640892	9	52.641	6035066
A	Selected	BS31	640897	9	52.642	2126601
A	Selected	BS31	640898	9	52.643	7031883
B	Unselected	BS11	640929	9	52.645	2450140
B	Unselected	BS31	641025	9	52.65	927632
B	Unselected	BS31	641002	9	52.652	2846424
A	Unselected	BS11	640967	9	52.652	4630700
A	Unselected	BS11	640930	9	52.654	2626733
A	Selected	BS31	640917	9	52.665	3740756
A	Unselected	BS31	640992	9	52.668	1392626
B	Unselected	BS31	641010	9	52.669	652283
B	Unselected	BS11	640945	9	52.673	3287159
B	Selected	BS11	640870	9	52.681	3524116
B	Selected	BS11	640852	9	52.681	7180855
B	Selected	BS11	640845	9	52.684	4395262
A	Unselected	BS11	640932	9	52.689	7917020
A	Selected	BS11	640852	9	52.693	7232634
A	Selected	BS31	640914	9	52.704	4643637
A	Selected	BS31	640920	9	52.711	1278774
A	Unselected	BS11	640952	9	52.711	3603510
B	Unselected	BS11	640955	9	52.722	1596959
A	Selected	BS11	640847	9	52.731	3564913
A	Unselected	BS31	641025	9	52.733	3281477
B	Selected	BS11	640847	9	52.733	4884406
A	Unselected	BS31	641033	9	52.736	739076
A	Unselected	BS31	640994	9	52.736	3839071
A	Selected	BS11	640842	9	52.737	6658244
A	Selected	BS11	640854	9	52.739	2699651
B	Unselected	BS11	640952	9	52.739	3341782
A	Unselected	BS11	640929	9	52.74	1789260
A	Selected	BS11	640873	9	52.74	4102647
B	Selected	BS31	640893	9	52.741	5397123
A	Selected	BS31	640893	9	52.746	6040027
A	Selected	BS11	640833	9	52.748	5645041
A	Selected	BS11	640862	9	52.752	2995411
A	Unselected	BS11	640945	9	52.753	3514282
A	Selected	BS31	640879	9	52.754	4779284
B	Unselected	BS31	641036	9	52.755	380985
A	Unselected	BS31	641012	9	52.76	557787
A	Selected	BS31	640880	9	52.777	3978250
A	Unselected	BS31	641002	9	52.782	2654333
A	Selected	BS11	640845	9	52.784	4150029
A	Unselected	BS11	640960	9	52.788	1559773
A	Selected	BS11	640872	9	52.797	6779929
A	Selected	BS11	640870	9	52.809	4194657
A	Unselected	BS31	641028	9	52.811	4216922
B	Selected	BS11	640833	9	52.815	4502310
B	Unselected	BS11	640967	9	52.817	1982067
B	Unselected	BS11	640950	9	52.831	4330260
A	Unselected	BS11	640955	9	52.839	1568802
B	Unselected	BS31	641003	9	52.842	3069806
B	Selected	BS31	640880	9	52.844	4117638
A	Unselected	BS31	641010	9	52.859	801508
B	Selected	BS31	640914	10	52.924	4524401
A	Unselected	BS31	641036	10	52.981	525466
B	Selected	BS31	640892	10	53.056	3804424
B	Selected	BS31	640898	10	53.103	5558761
B	Selected	BS31	640920	10	53.145	409291
B	Selected	BS31	640917	10	53.166	2270597
B	Unselected	BS11	640932	10	53.173	6017981
B	Selected	BS31	640903	10	53.196	7780079
B	Selected	BS11	640842	10	53.243	4720755
B	Unselected	BS31	641033	10	53.278	255460
B	Unselected	BS11	640947	10	53.283	4862742
A	Selected	BS31	640903	10	53.307	8228873
B	Unselected	BS31	641012	10	53.317	191465
B	Selected	BS11	640854	10	53.335	2948561
B	Selected	BS31	640879	10	53.34	4071851
B	Unselected	BS31	640992	10	53.35	137549
B	Selected	BS11	640862	10	53.354	4260055
A	Selected	BS31	640898	10	53.356	5691389
B	Unselected	BS31	640994	10	53.367	1094562
B	Selected	BS31	640914	10	53.382	13546071
A	Unselected	BS31	641003	10	53.383	347943
B	Selected	BS11	640872	10	53.386	3687268
B	Selected	BS11	640873	10	53.39	2890909
B	Unselected	BS11	640930	10	53.409	1346667
B	Selected	BS31	640897	10	53.41	702552
A	Unselected	BS11	640947	10	53.412	5409189
B	Selected	BS11	640852	10	53.412	6013624
A	Unselected	BS11	640932	10	53.424	6161186
A	Unselected	BS11	640950	10	53.431	3450030
A	Selected	BS11	640852	10	53.438	5965404
B	Unselected	BS31	641010	10	53.442	188583
A	Unselected	BS11	640967	10	53.442	3589938
A	Selected	BS31	640897	10	53.45	768126
A	Unselected	BS11	640930	10	53.452	1107089
A	Selected	BS31	640892	10	53.46	4729045
B	Selected	BS11	640845	10	53.465	3536158
B	Unselected	BS11	640960	10	53.467	2093918
A	Unselected	BS31	641025	10	53.468	1464962
A	Selected	BS31	640914	10	53.483	3431328
B	Selected	BS31	640892	10	53.487	10576448
B	Unselected	BS11	640945	10	53.495	2476177
A	Unselected	BS31	640994	10	53.5	1098424
A	Selected	BS31	640893	10	53.508	5107212
A	Unselected	BS31	640992	10	53.512	303250
B	Unselected	BS11	640929	10	53.512	1812586
A	Selected	BS31	640880	10	53.518	2366080
A	Selected	BS31	640917	10	53.522	2795127
A	Selected	BS11	640854	10	53.525	985409
A	Unselected	BS31	641028	10	53.525	1624235
B	Selected	BS11	640870	10	53.525	2458436
A	Selected	BS11	640862	10	53.527	1880854
A	Selected	BS11	640842	10	53.528	5253135
B	Selected	BS11	640847	10	53.529	3341901
A	Selected	BS11	640847	10	53.531	2482158
A	Selected	BS11	640873	10	53.544	3026225
B	Selected	BS31	640893	10	53.548	4911335
A	Unselected	BS31	641033	10	53.552	461635
A	Selected	BS11	640833	10	53.552	3568988
B	Selected	BS31	640898	10	53.554	13898322
B	Selected	BS31	640920	10	53.557	2044663
A	Unselected	BS11	640945	10	53.561	2160579
A	Selected	BS31	640879	10	53.566	3782873
A	Selected	BS11	640872	10	53.568	4193985
A	Selected	BS31	640920	10	53.574	668610
A	Selected	BS11	640845	10	53.577	3293245
B	Selected	BS31	640880	10	53.581	2551818
B	Unselected	BS11	640955	10	53.582	888068
A	Unselected	BS11	640929	10	53.583	1236472
B	Selected	BS31	640917	10	53.583	6106477
B	Unselected	BS31	641003	10	53.597	1556521
B	Unselected	BS11	640952	10	53.597	2167576
B	Unselected	BS11	640967	10	53.615	1366571
A	Unselected	BS11	640952	10	53.633	2658384
B	Selected	BS11	640833	10	53.637	3068551
A	Unselected	BS31	641010	10	53.647	158156
B	Unselected	BS11	640950	10	53.654	3159862
A	Selected	BS11	640870	10	53.657	2690720
B	Selected	BS31	640903	10	53.676	17407010
B	Selected	BS11	640842	10	53.679	10435971
A	Unselected	BS11	640960	10	53.683	1041343
B	Unselected	BS31	641033	10	53.696	1465224
A	Unselected	BS11	640955	10	53.7	832472
B	Unselected	BS11	640932	10	53.75	15025709
B	Unselected	BS11	640947	10	53.766	13528254
B	Unselected	BS31	641012	10	53.767	1432733
B	Unselected	BS31	641002	10	53.767	1473607
B	Selected	BS11	640854	10	53.773	11296247
B	Unselected	BS31	640994	10	53.795	3887532
B	Selected	BS31	640879	10	53.796	10383590
B	Selected	BS11	640873	10	53.797	7823744
B	Selected	BS11	640862	10	53.798	9763937
A	Selected	BS31	640903	10	53.8	18822986
B	Unselected	BS11	640960	10	53.809	7144524
A	Selected	BS31	640898	10	53.809	14486110
B	Unselected	BS11	640930	10	53.834	3084588
B	Unselected	BS31	641036	10	53.836	142323
A	Unselected	BS11	640950	10	53.841	8607731
B	Unselected	BS31	640992	10	53.844	666097
B	Selected	BS11	640872	10	53.856	12426653
A	Unselected	BS11	640967	10	53.864	9315719
B	Unselected	BS11	640929	10	53.869	4912297
A	Unselected	BS31	641002	10	53.872	2633007
B	Selected	BS31	640897	10	53.878	2371147
A	Unselected	BS11	640932	10	53.879	15935627
A	Unselected	BS11	640930	10	53.89	3274679
A	Unselected	BS11	640947	10	53.898	18045333
A	Selected	BS31	640897	10	53.9	2382892
B	Selected	BS11	640845	10	53.9	6959663
B	Selected	BS11	640852	10	53.9	12568947
B	Unselected	BS31	641010	10	53.914	773899
A	Selected	BS31	640892	10	53.92	10612890
A	Selected	BS11	640852	10	53.922	13231149
A	Unselected	BS31	641003	10	53.923	1104041
A	Unselected	BS31	640994	10	53.925	4240003
A	Selected	BS11	640847	10	53.925	6904790
B	Unselected	BS11	640945	10	53.928	3334433
B	Selected	BS11	640870	10	53.938	6113705
A	Unselected	BS11	640952	10	53.944	7386527
A	Selected	BS31	640917	10	53.953	6628330
B	Selected	BS11	640847	10	53.956	9596443
A	Unselected	BS31	640992	10	53.962	1332991
A	Selected	BS31	640914	10	53.963	4727329
B	Unselected	BS11	640955	10	53.965	2571963
A	Unselected	BS11	640929	10	53.969	2358137
A	Selected	BS11	640873	10	53.97	8116217
A	Selected	BS31	640893	10	53.97	12372527
A	Selected	BS11	640862	10	53.978	3308136
A	Selected	BS11	640833	10	53.983	11948174
B	Unselected	BS11	640952	10	53.986	6947442
A	Selected	BS11	640842	10	53.986	10604868
A	Selected	BS11	640854	10	53.987	3262065
B	Selected	BS31	640893	10	54.002	11069914
A	Selected	BS31	640920	10	54.006	1994556
A	Selected	BS31	640880	10	54.011	3768222
A	Selected	BS31	640879	10	54.013	9050093
A	Unselected	BS11	640945	10	54.014	3657699
B	Unselected	BS11	640967	10	54.019	2489059
A	Unselected	BS31	641012	10	54.022	441648
A	Unselected	BS31	641033	10	54.022	826635
A	Selected	BS11	640845	10	54.034	6677231
A	Selected	BS11	640872	10	54.043	14602971
A	Unselected	BS11	640960	10	54.047	2619813
B	Selected	BS11	640833	10	54.05	9232543
B	Unselected	BS11	640950	10	54.059	8753389
B	Selected	BS31	640880	10	54.061	3711315
A	Selected	BS11	640870	10	54.075	7700720
A	Unselected	BS11	640955	10	54.106	2586242
B	Unselected	BS31	641003	10	54.115	2945807
B	Unselected	BS31	641028	10	54.128	4509103
A	Unselected	BS31	641010	10	54.154	899907
A	Unselected	BS31	641028	10	54.167	2826043
B	Unselected	BS31	641002	10	54.218	4872870
B	Unselected	BS31	640994	10	54.24	4454093
B	Unselected	BS31	641025	10	54.289	2542476
A	Unselected	BS31	641002	10	54.371	3599680
A	Unselected	BS31	641025	10	54.403	7540496
A	Unselected	BS31	640994	10	54.417	4253887
B	Unselected	BS31	641036	10	54.419	1808193
A	Selected	BS31	640880	10	54.486	3921286
A	Unselected	BS31	641028	10	54.509	6454231
B	Selected	BS31	640880	10	54.548	3933752
B	Unselected	BS31	641003	10	54.619	3095415
A	Unselected	BS31	641036	10	54.62	1635766
B	Unselected	BS31	641002		54.967	1325259
B	Selected	BS11	640854		55.033	68686
B	Unselected	BS31	641025		55.054	499539
A	Unselected	BS31	641002		55.133	993550
A	Unselected	BS31	641025		55.172	1376410
B	Selected	BS31	640914	11	55.265	5954724
B	Selected	BS31	640880	11	55.4	820106
B	Unselected	BS31	641028	11	55.417	13947761
B	Selected	BS31	640892	11	55.419	4267942
B	Unselected	BS31	641002	11	55.487	14903250
B	Selected	BS31	640898	11	55.5	5508529
B	Selected	BS31	640920	11	55.503	1378896
B	Selected	BS31	640917	11	55.53	1936931
B	Unselected	BS11	640932	11	55.569	5967509
B	Selected	BS11	640842	11	55.595	5375311
B	Unselected	BS31	640994	11	55.6	12265624
B	Unselected	BS31	641033	11	55.605	1840628
B	Selected	BS31	640903	11	55.607	7684197
B	Unselected	BS31	641025	11	55.648	4113580
A	Unselected	BS31	641002	11	55.65	12406947
B	Selected	BS11	640854	11	55.678	5557735
B	Unselected	BS31	640992	11	55.689	2931331
B	Unselected	BS11	640947	11	55.699	6316874
B	Selected	BS11	640862	11	55.712	4710323
A	Selected	BS31	640903	11	55.73	8064690
B	Unselected	BS31	641012	11	55.735	1936361
B	Selected	BS11	640873	11	55.751	3400648
A	Unselected	BS31	640994	11	55.754	11788847
B	Unselected	BS31	641036	11	55.761	8556593
A	Selected	BS31	640898	11	55.764	6383966
B	Selected	BS31	640897	11	55.767	4396130
B	Selected	BS11	640872	11	55.773	6165966
B	Unselected	BS11	640960	11	55.777	2532749
A	Unselected	BS31	641025	11	55.779	8126357
B	Unselected	BS11	640930	11	55.788	3780518
B	Selected	BS31	640879	11	55.794	4310867
A	Unselected	BS31	641028	11	55.812	14393836
A	Unselected	BS11	640947	11	55.814	8013796
A	Unselected	BS31	641003	11	55.819	5914071
A	Unselected	BS11	640950	11	55.825	3609944
B	Unselected	BS31	641010	11	55.832	2662477
A	Unselected	BS11	640930	11	55.835	4181759
A	Selected	BS31	640897	11	55.841	3816003
B	Selected	BS11	640852	11	55.844	5425521
A	Unselected	BS11	640967	11	55.848	3687330
A	Selected	BS31	640880	11	55.852	8577003
B	Unselected	BS11	640929	11	55.856	2255850
B	Selected	BS11	640845	11	55.861	3653080
A	Unselected	BS31	640992	11	55.863	2747709
A	Unselected	BS11	640932	11	55.881	5867181
A	Selected	BS31	640892	11	55.887	4202884
A	Selected	BS11	640852	11	55.892	6580091
B	Selected	BS31	640880	11	55.897	8500708
A	Selected	BS11	640847	11	55.915	2915759
A	Selected	BS31	640917	11	55.926	2495352
B	Selected	BS11	640870	11	55.928	2113029
B	Selected	BS11	640847	11	55.93	4343066
A	Unselected	BS31	641036	11	55.93	8432769
A	Selected	BS31	640914	11	55.933	6043417
A	Selected	BS11	640854	11	55.942	4738383
A	Selected	BS11	640872	11	55.944	6788097
B	Unselected	BS11	640945	11	55.945	3369508
A	Unselected	BS31	641033	11	55.949	1491129
B	Unselected	BS11	640955	11	55.953	2059092
A	Unselected	BS11	640929	11	55.956	2334203
A	Selected	BS11	640833	11	55.973	4822417
A	Unselected	BS31	641012	11	55.974	3563553
A	Unselected	BS11	640952	11	55.978	2327194
A	Selected	BS31	640893	11	55.978	4444916
A	Selected	BS11	640862	11	55.981	4119025
B	Unselected	BS11	640952	11	55.989	2509909
A	Selected	BS11	640873	11	55.991	3145759
B	Unselected	BS31	641003	11	55.997	6692593
A	Selected	BS11	640842	11	56.001	5025720
A	Selected	BS31	640920	11	56.006	1461523
B	Unselected	BS11	640967	11	56.009	2886306
A	Selected	BS31	640879	11	56.01	3032621
A	Selected	BS11	640845	11	56.014	3351655
B	Selected	BS31	640893	11	56.021	3638013
A	Unselected	BS11	640945	11	56.029	3481801
B	Selected	BS11	640833	11	56.039	3806549
B	Unselected	BS11	640950	11	56.067	4015653
A	Selected	BS11	640870	11	56.08	2289074
A	Unselected	BS31	641010	11	56.09	3883908
A	Unselected	BS11	640960	11	56.091	1697026
A	Unselected	BS11	640955	11	56.138	1829876
B	Selected	BS31	640914	12	56.614	3989606
B	Selected	BS31	640892	12	56.718	3494292
B	Selected	BS31	640920	12	56.768	1111840
B	Selected	BS31	640917	12	56.835	1788404
B	Selected	BS31	640898	12	56.862	3199777
B	Selected	BS11	640842	12	56.934	2813617
B	Unselected	BS11	640932	12	56.935	3521250
B	Unselected	BS31	641033	12	56.948	932348
B	Selected	BS31	640903	12	56.989	4694739
B	Unselected	BS31	641028	12	56.995	340345
B	Unselected	BS31	641012	12	57.021	755590
B	Selected	BS11	640862	12	57.025	2120637
B	Selected	BS11	640854	12	57.027	2014062
B	Unselected	BS31	641025	12	57.04	507357
B	Selected	BS11	640873	12	57.056	1369195
B	Unselected	BS31	640994	12	57.064	1031395
B	Unselected	BS11	640947	12	57.065	3321418
B	Unselected	BS31	640992	12	57.077	756184
B	Unselected	BS11	640960	12	57.086	1193635
A	Selected	BS31	640898	12	57.109	3797219
A	Selected	BS31	640903	12	57.116	4717927
B	Selected	BS31	640897	12	57.124	2325572
B	Unselected	BS11	640930	12	57.14	1623262
A	Unselected	BS11	640950	12	57.145	2146369
B	Selected	BS11	640872	12	57.146	2637611
B	Selected	BS31	640879	12	57.147	2045656
B	Unselected	BS11	640929	12	57.154	765995
A	Unselected	BS11	640930	12	57.162	2091863
A	Unselected	BS31	641003	12	57.163	1788173
A	Unselected	BS11	640967	12	57.167	2124230
B	Selected	BS11	640845	12	57.169	1633206
A	Unselected	BS11	640947	12	57.182	4742014
A	Selected	BS31	640897	12	57.188	2067816
B	Selected	BS11	640852	12	57.195	3105655
A	Selected	BS31	640892	12	57.198	3481162
B	Selected	BS11	640870	12	57.204	1089823
A	Unselected	BS31	640994	12	57.205	1296422
A	Selected	BS11	640847	12	57.213	1201167
A	Unselected	BS31	640992	12	57.224	1077623
A	Unselected	BS31	641025	12	57.235	1155949
B	Unselected	BS11	640955	12	57.241	984777
A	Unselected	BS11	640952	12	57.248	1736199
A	Selected	BS31	640917	12	57.25	1701089
A	Unselected	BS11	640932	12	57.259	4161825
B	Selected	BS11	640847	12	57.264	1963293
A	Selected	BS11	640852	12	57.27	3419451
B	Unselected	BS11	640945	12	57.277	1989631
A	Unselected	BS11	640929	12	57.278	986000
A	Selected	BS11	640873	12	57.282	1480229
A	Selected	BS31	640880	12	57.283	1435756
B	Unselected	BS11	640952	12	57.284	1451774
A	Selected	BS11	640854	12	57.293	2217961
A	Selected	BS31	640920	12	57.298	681335
A	Selected	BS31	640914	12	57.298	4265969
A	Selected	BS31	640893	12	57.31	3286114
A	Selected	BS31	640879	12	57.312	2052149
A	Selected	BS11	640845	12	57.314	1538418
A	Selected	BS11	640872	12	57.319	3574519
A	Unselected	BS11	640945	12	57.323	2227348
B	Selected	BS31	640893	12	57.327	2549111
B	Unselected	BS11	640967	12	57.33	1174477
A	Selected	BS11	640833	12	57.33	2769912
A	Selected	BS11	640862	12	57.332	2161335
B	Selected	BS31	640880	12	57.335	1345325
B	Selected	BS11	640833	12	57.346	1788473
A	Selected	BS11	640870	12	57.35	1579949
A	Unselected	BS31	641028	12	57.351	1554303
A	Selected	BS11	640842	12	57.352	3170560
A	Unselected	BS11	640960	12	57.364	1202869
B	Unselected	BS31	641003	12	57.374	1053104
B	Unselected	BS11	640950	12	57.396	1928284
A	Unselected	BS11	640955	12	57.434	982314
A	Unselected	BS31	641010	12	57.448	544918
B	Selected	BS31	640914		57.857	909137
B	Selected	BS31	640892		57.981	1223601
B	Selected	BS31	640898		58.067	658651
B	Unselected	BS11	640932		58.141	937549
B	Selected	BS11	640842		58.189	1039569
B	Selected	BS31	640903		58.242	1515031
A	Selected	BS31	640903		58.352	829913
A	Selected	BS31	640898		58.373	1296892
B	Selected	BS11	640852		58.413	810506
B	Unselected	BS11	640947		58.455	1180862
A	Selected	BS31	640892		58.46	1233883
B	Selected	BS31	640897		58.479	821907
B	Selected	BS31	640879		58.526	1020203
A	Selected	BS31	640914		58.539	844244
A	Unselected	BS11	640947		58.54	1739104
B	Selected	BS11	640872		58.556	1080910
A	Unselected	BS11	640932		58.56	1164375
A	Selected	BS11	640852		58.566	1491964
A	Selected	BS31	640893		58.648	1038153
A	Selected	BS11	640872		58.678	1196969
A	Selected	BS11	640842		58.706	1287237
A	Selected	BS11	640854		58.734	879247
A	Selected	BS11	640833		58.745	915966
B	Unselected	BS31	641002		59.25	1330259
B	Unselected	BS31	641028		59.301	779228
B	Unselected	BS31	641012		59.357	474206
B	Unselected	BS31	640994		59.358	1849858
B	Unselected	BS31	641036		59.422	3746813
B	Unselected	BS31	641010		59.429	388406
A	Unselected	BS31	641002		59.445	1431133
A	Unselected	BS31	641003		59.466	1468737
A	Unselected	BS31	640994		59.5	1948042
A	Unselected	BS31	641036		59.576	4119376
A	Unselected	BS31	641012		59.588	1693908
B	Selected	BS31	640914		59.604	543407
B	Selected	BS31	640892		59.659	764985
B	Unselected	BS31	641003		59.705	1751732
A	Unselected	BS31	641028		59.709	968892
A	Unselected	BS31	641010		59.747	1185111
B	Selected	BS31	640917		59.753	822009
B	Selected	BS31	640898		59.839	1520224
B	Selected	BS11	640842		59.848	880608
B	Unselected	BS31	641028		59.875	1166204
B	Selected	BS31	640903		59.941	1356283
B	Unselected	BS31	641025		59.943	633403
B	Selected	BS11	640862		59.95	799364
B	Unselected	BS11	640932		59.973	1576997
B	Selected	BS11	640873		59.994	575538
B	Unselected	BS31	640992		60.019	379785
B	Unselected	BS11	640960		60.057	578047
A	Selected	BS31	640898		60.075	1026573
B	Selected	BS11	640845		60.102	649827
A	Selected	BS31	640903		60.13	1671772
B	Unselected	BS11	640947		60.131	326118
A	Selected	BS31	640892		60.139	992478
A	Unselected	BS11	640967		60.154	754380
B	Selected	BS31	640879		60.165	604798
B	Selected	BS11	640852		60.169	1490691
B	Unselected	BS11	640929		60.187	389516
A	Unselected	BS11	640950		60.187	675418
B	Selected	BS11	640870		60.191	344955
A	Selected	BS31	640917		60.208	355160
A	Unselected	BS31	641025		60.21	993903
A	Selected	BS11	640847		60.219	518143
B	Unselected	BS11	640952		60.262	186663
A	Selected	BS31	640880		60.277	676819
A	Unselected	BS11	640952		60.279	660386
A	Unselected	BS11	640929		60.285	504655
B	Selected	BS11	640847		60.287	514893
B	Unselected	BS11	640945		60.289	808475
A	Selected	BS11	640845		60.294	409789
A	Selected	BS31	640893		60.295	1074791
A	Unselected	BS11	640947		60.297	261218
A	Selected	BS11	640852		60.304	1042696
A	Selected	BS31	640914		60.314	1044165
B	Selected	BS31	640893		60.315	992016
A	Selected	BS11	640873		60.322	729355
A	Unselected	BS31	641028		60.323	630667
B	Selected	BS31	640880		60.328	749313
A	Selected	BS31	640879		60.33	712082
B	Unselected	BS11	640967		60.338	346741
A	Selected	BS11	640870		60.338	524354
A	Unselected	BS11	640960		60.376	567604
A	Selected	BS11	640862		60.378	666928
A	Unselected	BS11	640932		60.379	1550905
A	Selected	BS11	640833		60.383	659373
A	Selected	BS11	640872		60.386	479282
B	Selected	BS11	640833		60.387	610826
A	Unselected	BS11	640945		60.397	545530
A	Selected	BS11	640842		60.401	1146668
B	Unselected	BS11	640950		60.442	595046
B	Unselected	BS31	641028		60.502	2280143
B	Selected	BS11	640842		60.515	641595
B	Selected	BS31	640903		60.533	1561354
B	Unselected	BS31	640994		60.653	1122623
B	Unselected	BS11	640932		60.662	659506
B	Unselected	BS11	640947		60.722	2494341
B	Selected	BS11	640845		60.729	1282491
B	Unselected	BS11	640960		60.737	1308709
B	Unselected	BS31	641010		60.737	1317535
A	Unselected	BS31	641002		60.749	667054
B	Unselected	BS31	641036		60.75	1163514
B	Selected	BS31	640897		60.768	1005297
A	Selected	BS31	640892		60.799	479658
A	Unselected	BS31	641003		60.812	1255039
B	Selected	BS11	640872		60.833	371589
A	Selected	BS31	640917		60.839	1188379
B	Unselected	BS11	640929		60.862	1326854
B	Unselected	BS11	640930		60.868	468907
A	Unselected	BS31	641025		60.872	1529698
A	Unselected	BS31	640992		60.88	486757
A	Unselected	BS11	640930		60.889	897173
B	Unselected	BS11	640952		60.905	1552813
A	Unselected	BS31	641033		60.928	1026780
A	Selected	BS31	640897		60.94	481509
A	Unselected	BS31	641012		60.948	692707
A	Unselected	BS11	640947		60.952	773526
A	Selected	BS31	640920		60.968	1381533
A	Selected	BS31	640914		60.977	1149504
B	Selected	BS31	640880		60.992	745653
B	Selected	BS31	640893		60.993	493812
B	Unselected	BS11	640967		61.011	383746
B	Unselected	BS31	641003		61.015	1914821
A	Selected	BS11	640872		61.041	1265555
B	Unselected	BS11	640950		61.095	1884385
B	Selected	BS11	640862		61.198	753416
B	Selected	BS11	640873		61.283	574558
B	Selected	BS11	640845		61.325	1111721
A	Selected	BS31	640898		61.36	447497
B	Selected	BS31	640879		61.433	1796070
B	Selected	BS11	640870		61.449	1456878
A	Selected	BS31	640903		61.455	266829
B	Unselected	BS31	640992		61.478	416273
A	Selected	BS11	640845		61.545	1048599
A	Selected	BS11	640852		61.643	937193
B	Selected	BS11	640847		61.659	503374
A	Selected	BS31	640879		61.688	675566
B	Selected	BS31	640892	13	62.411	8762803
B	Selected	BS31	640914	13	62.428	7413028
B	Selected	BS31	640917	13	62.529	4249716
B	Unselected	BS31	641002	13	62.55	5350671
B	Selected	BS31	640898	13	62.583	3349369
B	Selected	BS31	640920	13	62.605	2722587
B	Selected	BS11	640842	13	62.698	7349242
B	Unselected	BS31	641028	13	62.732	6395414
B	Unselected	BS31	641025	13	62.733	2637391
B	Unselected	BS31	641033	13	62.79	3201493
A	Selected	BS31	640898	13	62.8	3404455
B	Unselected	BS11	640932	13	62.803	10196692
B	Selected	BS31	640903	13	62.815	8926229
A	Unselected	BS31	641003	13	62.833	3174696
B	Unselected	BS31	640994	13	62.839	7130257
A	Unselected	BS31	641002	13	62.85	3894648
A	Unselected	BS31	640994	13	62.867	3970976
B	Selected	BS31	640897	13	62.877	5184874
A	Selected	BS31	640903	13	62.887	9340102
B	Unselected	BS31	641012	13	62.894	3283503
B	Unselected	BS31	640992	13	62.915	3275255
A	Selected	BS31	640892	13	62.928	8458145
B	Unselected	BS11	640960	13	62.967	1667153
B	Selected	BS11	640852	13	63	2724873
A	Selected	BS31	640917	13	63	2825797
B	Selected	BS11	640854	13	63.002	2458983
B	Selected	BS11	640845	13	63.017	3808376
B	Unselected	BS31	641036	13	63.028	4476052
B	Unselected	BS11	640947	13	63.035	3314975
A	Selected	BS31	640897	13	63.058	4832889
A	Unselected	BS11	640930	13	63.059	6527393
B	Selected	BS31	640879	13	63.067	1332666
A	Selected	BS31	640880	13	63.084	7381432
B	Unselected	BS31	641010	13	63.096	1041038
A	Unselected	BS31	641036	13	63.1	3326663
A	Unselected	BS11	640967	13	63.102	4599265
A	Unselected	BS31	640992	13	63.105	3186376
A	Unselected	BS31	641025	13	63.109	6250996
A	Selected	BS31	640914	13	63.124	9024791
B	Selected	BS11	640872	13	63.134	5181092
A	Unselected	BS31	641028	13	63.147	8445720
A	Unselected	BS11	640947	13	63.159	3915702
A	Selected	BS31	640893	13	63.165	6456027
A	Selected	BS11	640852	13	63.169	5423472
A	Selected	BS11	640847	13	63.176	1582054
B	Unselected	BS11	640952	13	63.182	4494536
B	Unselected	BS11	640930	13	63.199	3690339
B	Selected	BS31	640914	13	63.2	6604207
B	Selected	BS31	640892	13	63.205	5494627
B	Selected	BS11	640847	13	63.208	2053563
A	Selected	BS11	640872	13	63.219	7294334
B	Selected	BS31	640880	13	63.22	6522834
B	Unselected	BS11	640929	13	63.234	1877782
B	Unselected	BS11	640945	13	63.239	2675442
A	Unselected	BS11	640950	13	63.243	2906255
B	Unselected	BS11	640955	13	63.246	1447741
A	Unselected	BS31	641012	13	63.248	2128486
B	Selected	BS11	640862	13	63.253	14099677
A	Selected	BS31	640920	13	63.266	1703203
B	Unselected	BS31	641028	13	63.275	8737072
B	Selected	BS31	640893	13	63.28	3791726
A	Unselected	BS11	640952	13	63.282	3342849
A	Unselected	BS11	640932	13	63.287	11179622
A	Unselected	BS31	641033	13	63.3	934124
B	Unselected	BS31	641003	13	63.301	3232650
A	Selected	BS11	640854	13	63.309	3853002
A	Selected	BS11	640833	13	63.316	3832320
B	Selected	BS11	640833	13	63.325	2844230
A	Selected	BS11	640842	13	63.351	3579990
A	Unselected	BS11	640929	13	63.355	1489861
A	Unselected	BS31	641010	13	63.362	3382120
A	Unselected	BS11	640960	13	63.376	3028074
B	Selected	BS11	640873	13	63.379	8646039
A	Unselected	BS11	640945	13	63.38	2589669
B	Unselected	BS11	640967	13	63.389	1283088
B	Unselected	BS31	640994	13	63.399	6532190
B	Unselected	BS11	640950	13	63.439	3228641
B	Selected	BS11	640842	13	63.478	4568213
A	Unselected	BS11	640955	13	63.533	1061337
A	Selected	BS31	640903	13	63.569	15281725
B	Selected	BS31	640903	13	63.598	9153473
B	Selected	BS11	640870	13	63.617	8414837
B	Unselected	BS11	640932	13	63.62	6639781
A	Selected	BS31	640893	13	63.633	9161828
B	Unselected	BS31	641036	13	63.634	3711046
B	Selected	BS11	640845	13	63.663	4475393
A	Unselected	BS31	641028	13	63.663	10127490
A	Unselected	BS31	641025	13	63.673	6198902
A	Selected	BS11	640870	13	63.68	12908649
A	Selected	BS31	640892	13	63.693	6779159
A	Selected	BS11	640845	13	63.693	9520047
A	Selected	BS31	640880	13	63.703	6340779
A	Selected	BS11	640862	13	63.705	14980935
A	Selected	BS11	640852	13	63.727	6518524
A	Selected	BS31	640879	13	63.738	9542538
B	Unselected	BS11	640947	13	63.795	6696715
B	Selected	BS11	640854	13	63.814	3732310
B	Selected	BS31	640880	13	63.831	6161330
A	Unselected	BS11	640967	13	63.839	6050829
A	Unselected	BS11	640930	13	63.851	4538434
A	Selected	BS31	640914	13	63.873	7916492
A	Selected	BS11	640842	13	63.885	10413735
A	Selected	BS11	640873	13	63.888	7359242
B	Selected	BS11	640872	13	63.894	4868025
A	Unselected	BS11	640947	13	63.898	7652431
B	Unselected	BS31	641003	13	63.908	3684589
B	Unselected	BS11	640955	13	63.939	4010648
A	Unselected	BS11	640960	13	63.951	5332102
A	Selected	BS11	640872	13	63.973	6524582
A	Unselected	BS11	640950	13	63.983	4689010
B	Unselected	BS11	640930	13	63.993	3449273
B	Unselected	BS11	640952	13	64.003	1989430
B	Unselected	BS11	640929	13	64.009	2413721
A	Unselected	BS11	640952	13	64.068	2500319
A	Unselected	BS11	640955	13	64.075	5426471
A	Unselected	BS11	640932	13	64.087	6980581
B	Unselected	BS11	640967	13	64.095	3865747
A	Unselected	BS11	640929	13	64.106	2865835
A	Selected	BS11	640854	13	64.135	3403237
B	Unselected	BS11	640945	13	64.148	2029242
B	Unselected	BS11	640950	13	64.201	4414907
B	Selected	BS11	640833	13	64.266	1151884
A	Selected	BS11	640833	13	64.276	1186345
A	Unselected	BS11	640945	13	64.309	1596277
B	Selected	BS31	640898	14	65.007	2836540
B	Selected	BS11	640862	14	65.009	4792214
B	Unselected	BS31	641033	14	65.019	503424
B	Selected	BS11	640873	14	65.065	1183965
B	Unselected	BS31	641012	14	65.074	603095
B	Selected	BS11	640842	14	65.083	473037
B	Selected	BS31	640914	14	65.097	1200569
B	Unselected	BS11	640932	14	65.181	1002396
A	Selected	BS31	640898	14	65.204	3269093
B	Selected	BS31	640903	14	65.206	1532300
B	Unselected	BS11	640960	14	65.219	384725
B	Selected	BS11	640845	14	65.241	1957202
A	Selected	BS31	640892	14	65.263	1449397
A	Selected	BS31	640903	14	65.301	4199880
A	Selected	BS11	640845	14	65.308	1583418
B	Selected	BS11	640870	14	65.334	3414328
B	Selected	BS11	640852	14	65.336	1331155
A	Unselected	BS11	640930	14	65.368	1321582
B	Unselected	BS11	640955	14	65.369	1574469
A	Unselected	BS11	640967	14	65.379	292997
B	Selected	BS31	640879	14	65.386	1299509
A	Selected	BS31	640880	14	65.407	392187
A	Selected	BS31	640893	14	65.42	2403622
A	Unselected	BS31	641012	14	65.429	506646
B	Unselected	BS11	640930	14	65.433	131844
A	Selected	BS11	640852	14	65.433	1189302
A	Selected	BS11	640870	14	65.439	4183871
A	Selected	BS31	640879	14	65.443	2218155
B	Selected	BS11	640872	14	65.464	537380
A	Selected	BS11	640873	14	65.472	834112
A	Selected	BS11	640862	14	65.517	4284595
A	Selected	BS11	640872	14	65.529	1179368
B	Selected	BS31	640880	14	65.543	1479028
B	Selected	BS31	640897	14	65.548	597383
A	Unselected	BS11	640955	14	65.563	754427
A	Unselected	BS11	640960	14	65.567	880371
A	Selected	BS11	640842	14	65.568	2092094
B	Selected	BS11	640842	14	65.593	792450
B	Selected	BS31	640893	14	65.6	396385
B	Selected	BS11	640854	14	65.679	794514
A	Unselected	BS11	640932	14	65.727	428991
B	Unselected	BS11	640960	14	65.727	782912
B	Unselected	BS11	640947	14	65.744	1908944
A	Selected	BS31	640897	14	65.761	797277
B	Selected	BS31	640879	14	65.811	3459119
B	Unselected	BS11	640945	14	65.871	1795706
B	Selected	BS11	640847	14	65.884	3984087
A	Selected	BS11	640847	14	65.885	1029485
B	Selected	BS11	640872	14	65.895	2173096
B	Unselected	BS11	640929	14	65.939	1097484
A	Unselected	BS11	640947	14	65.949	1007717
A	Selected	BS31	640914	14	65.954	1028235
B	Selected	BS11	640833	14	65.958	4358216
B	Unselected	BS11	640930	14	65.98	1282886
B	Unselected	BS11	640967	14	65.982	1039565
B	Selected	BS31	640893	14	65.999	2264149
A	Unselected	BS11	640950	14	66	1104795
A	Unselected	BS11	640929	14	66.011	1337608
A	Selected	BS11	640833	14	66.079	1818621
B	Unselected	BS11	640950	14	66.195	572774
B	Selected	BS31	640914	15	66.831	5385067
B	Selected	BS11	640862	15	67.007	1217297
B	Selected	BS11	640873	15	67.068	825251
B	Selected	BS31	640920	15	67.131	1090333
A	Selected	BS31	640898	15	67.178	1276810
B	Selected	BS11	640845	15	67.187	669498
B	Selected	BS31	640903	15	67.199	1038834
A	Selected	BS11	640845	15	67.279	922498
B	Selected	BS11	640870	15	67.334	1817721
A	Selected	BS31	640903	15	67.349	1317946
B	Selected	BS31	640879	15	67.364	869413
B	Selected	BS11	640872	15	67.382	445728
A	Selected	BS31	640893	15	67.444	603332
A	Selected	BS11	640852	15	67.45	311377
B	Selected	BS31	640897	15	67.45	1295617
[truncated: 552 more rows]
