# Supplementary material for: Recurrent Selection for Transgene Activity Levels in Maize Results in Proxy Selection for a Native Gene with the Same Promoter
Source: PLoS One. 2016 Feb 19;11(2):e0148587. doi: 10.1371/journal.pone.0148587 (PMC4760676; doi:10.1371/journal.pone.0148587)
Supplement: S3 Table — See Fig 4 for peak assignments. (XLSX) [file pone.0148587.s003.xlsx]

## Sheet: ANOVAs of zein peak areas
			Peak 1			Peak 3			Peak 4			Peak 5
			(relative area)			(relative area)			(relative area)			(relative area)
	Source	DF	Sum of Squares	p value		Sum of Squares	p value		Sum of Squares	p value		Sum of Squares	p value
	GFPa	1	5.30844	0.5086		12.6022	0.0963		1.77648	0.5738		46.7362	0.7512
	SorUb	1	3.88466	0.5687		87.537	0.0047	**	18.5807	0.1191		2846.08	0.057
	Popc	1	394.589	0.0033	**	6.92833	0.1837		10.2592	0.2156		1492.03	0.1274
	Model	3	403.782	0.015	*	107.067	0.0151	*	30.6163	0.2368		4384.84	0.1236
	Error	4	40.3948			10.7514			18.9964			1620.83
	Total	7	444.177			117.819			49.6127			6005.67
	R2		0.909057			0.606303			0.62739			0.932044
			Peak 6			Peak 7			Peak 8			Peak 9
			(relative area)			(relative area)			(relative area)			(relative area)
	Source	DF	Sum of Squares	p value		Sum of Squares	p value		Sum of Squares	p value		Sum of Squares	p value
	GFPa	1	26.9776	0.625		2.43954	0.8147		17.2103	0.2634		1.5019	0.8804
	SorUb	1	385.024	0.1165		145.568	0.1253		62.1646	0.0689		897.588	0.0172	*
	Popc	1	77.2533	0.4216		212.06	0.0799		885.37	0.0007	**	186.377	0.1486
	Model	3	489.255	0.3057		360.068	0.1526		964.745	0.003	**	1085.47	0.0552
	Error	4	386.113			155.739			40.7299			233.62
	Total	7	875.368			515.807			1005.48			1319.09
	R2		0.974687			0.667797			0.957245			0.17154
			Peak 10			Peak 11			Peak 12			Peak 13
			(relative area)			(relative area)			(relative area)			(relative area)
	Source	DF	Sum of Squares	p value		Sum of Squares	p value		Sum of Squares	p value		Sum of Squares	p value
	GFPa	1	1.46564	0.9101		7.9698	0.8211		19.9981	0.4642		187.721	0.0299	*
	SorUb	1	1566.97	0.0171	*	148.579	0.3561		173.74	0.0757		692.432	0.0032	**
	Popc	1	475.796	0.0961		685.754	0.0887		12.328	0.5601		64.27	0.1255
	Model	3	2044.23	0.0484	*	842.302	0.2491		206.066	0.2253		944.423	0.0085	**
	Error	4	405.295			546.942			122.384			68.8581
	Total	7	2449.53			1389.24			328.45			1013.28
	R2		0.867007			0.930453			0.908746			0.617106
			Peak 14			Peak 15			Peak 16			Peak 17
			(relative area)			(relative area)			(relative area)			(relative area)
	Source	DF	Sum of Squares	p value		Sum of Squares	p value		Sum of Squares	p value		Sum of Squares	p value
	GFPa	1	0.0195185	0.9268		8.41324	0.483		395.316	0.0009	**	3.56445	0.8577
	SorUb	1	289.376	0.0003	**	22.7341	0.2731		2.81192	0.5025		4.51983	0.8401
	Popc	1	24.8741	0.0251	*	82.2709	0.0732		66.7011	0.0231	*	72.6738	0.4367
	Model	3	314.269	0.0012	**	113.418	0.1824		464.829	0.0034	**	80.7581	0.8407
	Error	4	8.16157			56.4211			20.7617			390.024
	Total	7	322.431			169.839			485.591			470.782
	R2		0.730117			0.558914			0.698068			0.959492
			Peak 18
			(relative area)
	Source	DF	Sum of Squares	p value
	GFPa	1	19.6851	0.4077
	SorUb	1	283.446	0.0247	*
	Popc	1	297.874	0.0229	*
	Model	3	601.005	0.0317	*
	Error	4	92.1903
	Total	7	693.195
	R2		0.822893
